# Supplementary material for: ﻿Taxonomic studies of bluish Mycena (Mycenaceae, Agaricales) with two new species from northern China
Source: MycoKeys. 2022 Jun 17;90:119–45. doi: 10.3897/mycokeys.90.78880 (PMC9849084; doi:10.3897/mycokeys.90.78880)
Supplement: XML Treatment for Mycena caeruleogrisea [file mycokeys.90.78880-treatment1.xml]

<!DOCTYPE tp:taxon-treatment
  PUBLIC "-//TaxonX//DTD Taxonomic Treatment Publishing DTD v0 20100105//EN" "tax-treatment-NSO.dtd">
<tp:taxon-treatment xmlns:tp="http://www.plazi.org/taxpub"><tp:treatment-meta><kwd-group><label>Taxon classification</label><kwd>
              <named-content content-type="kingdom">Fungi</named-content>
            </kwd><kwd>
              <named-content content-type="order">Agaricales</named-content>
            </kwd><kwd>
              <named-content content-type="family">Mycenaceae</named-content>
            </kwd></kwd-group><mixed-citation publication-type="journal"><person-group><name><surname>Na</surname><given-names>Qin</given-names></name><name><surname>Liu</surname><given-names>Zewei</given-names></name><name><surname>Zeng</surname><given-names>Hui</given-names></name><name><surname>Ke</surname><given-names>Binrong</given-names></name><name><surname>Song</surname><given-names>Zhizhong</given-names></name><name><surname>Cheng</surname><given-names>Xianhao</given-names></name><name><surname>Ge</surname><given-names>Yupeng</given-names></name></person-group><article-title>﻿Taxonomic studies of bluish <italic><tp:taxon-name><tp:taxon-name-part taxon-name-part-type="genus" reg="Mycena">Mycena</tp:taxon-name-part></tp:taxon-name></italic> (<tp:taxon-name><tp:taxon-name-part taxon-name-part-type="family">Mycenaceae</tp:taxon-name-part></tp:taxon-name>, <tp:taxon-name><tp:taxon-name-part taxon-name-part-type="order">Agaricales</tp:taxon-name-part></tp:taxon-name>) with two new species from northern China</article-title><source>MycoKeys</source><day>17</day><month>06</month><year>2022</year><volume>90</volume><fpage>119</fpage><lpage>145</lpage><pub-id pub-id-type="doi">10.3897/mycokeys.90.78880</pub-id></mixed-citation></tp:treatment-meta><tp:nomenclature><label>﻿</label><tp:taxon-name>
            <object-id xmlns:xlink="http://www.w3.org/1999/xlink" content-type="arpha" xlink:type="simple">DB5C0797-7A85-59D6-B7C2-6C31018B57F8</object-id>
            <tp:taxon-name-part taxon-name-part-type="genus" reg="Mycena">Mycena</tp:taxon-name-part>
            <tp:taxon-name-part taxon-name-part-type="species" reg="caeruleogrisea">caeruleogrisea</tp:taxon-name-part>
            <object-id xmlns:xlink="http://www.w3.org/1999/xlink" content-type="mycobank" xlink:type="simple"> MB837656</object-id>
          </tp:taxon-name><tp:taxon-authority>Q. Na, Y.P. Ge &amp; H. Zeng</tp:taxon-authority><tp:taxon-status xmlns:xlink="http://www.w3.org/1999/xlink" xlink:type="simple">sp. nov.</tp:taxon-status><xref ref-type="fig" rid="F2">Figs 2</xref><xref ref-type="fig" rid="F3">, 3</xref><xref ref-type="fig" rid="F4">, 4</xref></tp:nomenclature><tp:treatment-sec sec-type="diagnosis" id="SECID0ET2BI"><title>Diagnosis.</title><p>This species is characterised by blue pileus, turning bluish-grey with age, pileus covered by a separable, gelatinous pellicle, stipe pruinose and with a blue base and stipe basal disc and acanathocysts of pileipellis absent. <italic><tp:taxon-name><tp:taxon-name-part taxon-name-part-type="genus" reg="Mycena">Mycena</tp:taxon-name-part><tp:taxon-name-part taxon-name-part-type="species" reg="subcaerulea">subcaerulea</tp:taxon-name-part></tp:taxon-name></italic> differs from <italic><tp:taxon-name><tp:taxon-name-part taxon-name-part-type="genus" reg="Mycena">M.</tp:taxon-name-part><tp:taxon-name-part taxon-name-part-type="species" reg="caeruleogrisea">caeruleogrisea</tp:taxon-name-part></tp:taxon-name></italic> by a greenish-blue to greyish-brown pileus that turns yellow and remains blue at the centre and margin with age, a greenish-blue to brownish-blue stipe and smaller, globose to subglobose basidiospores.</p></tp:treatment-sec><tp:treatment-sec sec-type="Holotype" id="SECID0EP3BI"><title>Holotype.</title><p>China. Ningxia Hui Autonomous Region: Liangdianxia, Liupan Mountains National Forest Park, Jingyuan County, Guyuan City, <named-content xmlns:xlink="http://www.w3.org/1999/xlink" content-type="dwc:verbatimCoordinates" xlink:type="simple"><named-content content-type="geo-json" specific-use="{&#34;type&#34;:&#34;Point&#34;,&#34;coordinates&#34;:[106.310278,35.370556]}" id="NCID0EY3BI" xlink:type="simple">35°21'74"N, 106°18'37"E</named-content></named-content>, 19 July 2020, Qin Na, Yupeng Ge, Hui Zeng, Junqing Yan and Zewei Liu, <italic><abbrev xmlns:xlink="http://www.w3.org/1999/xlink" xlink:title="Fungarium of the Fujian Academy of Agricultural Sciences" id="ABBRID0E53BI" xlink:type="simple">FFAAS</abbrev> 0001</italic> (collection number MY0164).</p></tp:treatment-sec><tp:treatment-sec sec-type="etymology" id="SECID0ED4BI"><title>Etymology.</title><p>Refers to the pileus colour: blue when young, becoming bluish-grey with age.</p></tp:treatment-sec><tp:treatment-sec sec-type="description" id="SECID0EI4BI"><title>Description.</title><p>Pileus 12–25 mm in diameter, hemispherical when young, conical, obtusely conical, campanulate with age, shallowly sulcate, translucently striate, almost smooth when young, becoming slightly brownish scaly at the centre, pruinose, with a glabrescent margin, dull blue (23D5) at the centre, margin pallescent to pastel blue (23A4), turning bluish-grey (23D2–23D3), a bit sticky, covered by a separable, gelatinous pellicle. Context white, thin, fragile. Lamellae 16–28 reaching the stem, adnate to slightly adnexed with a short tooth, narrowly spaced, white, with intervenose veins, edges concolorous with the face. Stipe 48–76 × 1.5–2.0 mm, equal or slightly broadened below, hollow, fragile, entirely pruinose (Fig. <xref ref-type="fig" rid="F2">2g–i</xref>), white, base greyish-blue (23B5) (Fig. <xref ref-type="fig" rid="F2">2j, k</xref>), covered with white fibrils, a basal disc absent. Odour and taste indistinctive.</p><fig id="F2" position="float" orientation="portrait"><object-id xmlns:xlink="http://www.w3.org/1999/xlink" content-type="doi" xlink:type="simple">10.3897/mycokeys.90.78880.figure2</object-id><object-id xmlns:xlink="http://www.w3.org/1999/xlink" content-type="arpha" xlink:type="simple">73E5C5CE-507D-5FBF-997B-BFE5B22038E3</object-id><label>Figure 2.</label><caption><p>Fresh basidiomata of <italic><tp:taxon-name><tp:taxon-name-part taxon-name-part-type="genus" reg="Mycena">Mycena</tp:taxon-name-part><tp:taxon-name-part taxon-name-part-type="species" reg="caeruleogrisea">caeruleogrisea</tp:taxon-name-part></tp:taxon-name></italic><bold>a–d</bold><italic><tp:taxon-name><tp:taxon-name-part taxon-name-part-type="genus" reg="Mycena">M.</tp:taxon-name-part><tp:taxon-name-part taxon-name-part-type="species" reg="caeruleogrisea">caeruleogrisea</tp:taxon-name-part></tp:taxon-name></italic> (<italic><abbrev xmlns:xlink="http://www.w3.org/1999/xlink" xlink:title="Fungarium of the Fujian Academy of Agricultural Sciences" id="ABBRID0EX5BI" xlink:type="simple">FFAAS</abbrev> 0001</italic>, holotype) <bold>e, f</bold><italic><tp:taxon-name><tp:taxon-name-part taxon-name-part-type="genus" reg="Mycena">M.</tp:taxon-name-part><tp:taxon-name-part taxon-name-part-type="species" reg="caeruleogrisea">caeruleogrisea</tp:taxon-name-part></tp:taxon-name></italic> (<italic><abbrev xmlns:xlink="http://www.w3.org/1999/xlink" xlink:title="Fungarium of the Fujian Academy of Agricultural Sciences" id="ABBRID0EK6BI" xlink:type="simple">FFAAS</abbrev> 0002</italic>) <bold>g–i</bold> entirely pruinose stipe <bold>j, k</bold> bluish base. Scale bars: 10 mm (<bold>a–i</bold>); 2 mm (<bold>j–k</bold>). Photographs by Yupeng Ge (<bold>a, b</bold>) and Qin Na (<bold>c–k</bold>).</p></caption><graphic xmlns:xlink="http://www.w3.org/1999/xlink" xlink:href="mycokeys-90-119-g002.jpg" position="float" orientation="portrait" xlink:type="simple" id="oo_702804.jpg"><uri content-type="original_file" xlink:type="simple">https://binary.pensoft.net/fig/702804</uri></graphic></fig><p>Basidiospores [60/3/2] (8.8) 9.3–<bold>10.4</bold>–11.3 (11.8) × (5.5) 5.7–<bold>6.5</bold>–6.9 (7.3) μm [<italic>Q</italic> = 1.57–1.68, <bold>Q</bold> = <bold><italic>1.60</italic></bold> ± 0.072] [holotype [40/2/1] (9.1) 9.4–<bold>10.3</bold>–11.3 (11.6) × (5.6) 6.0–<bold>6.5</bold>–6.9 (7.2) μm, <italic>Q</italic> = 1.55–1.63, <bold>Q</bold> = <bold><italic>1.59</italic></bold> ± 0.049], ellipsoid, hyaline in 5% <abbrev xmlns:xlink="http://www.w3.org/1999/xlink" xlink:title="potassium hydroxide" id="ABBRID0EYACI" xlink:type="simple">KOH</abbrev>, smooth, guttulate, thin-walled, amyloid. Basidia 22–29 × 7–9 μm, 4- or 2-spored, clavate. Cheilocystidia 40–62 × 4–6 μm, clustered, abundant, elongated clavate or cylindrical, apically broadly rounded, thin-walled, hyaline, forming a sterile lamellae edge. Pleurocystidia absent. Pileipellis an ixocutis with 1–4 μm wide hyphae, smooth or sparsely coated with simple cylindrical excrescences or inflated cells, 3–11 × 1–2 μm, embedded in gelatinous matter; acanathocysts absent. Hypodermium undifferentiated. Hyphae of the stipitipellis 3–8 μm in diameter, smooth, hyaline; caulocystidia 38–69 × 6–8 μm, long cylindrical, smooth, transparent. All tissues dextrinoid. Clamps present in all tissues.</p><fig id="F3" position="float" orientation="portrait"><object-id xmlns:xlink="http://www.w3.org/1999/xlink" content-type="doi" xlink:type="simple">10.3897/mycokeys.90.78880.figure3</object-id><object-id xmlns:xlink="http://www.w3.org/1999/xlink" content-type="arpha" xlink:type="simple">FBFA3A6E-425F-5CCD-ADE5-1A4A45116044</object-id><label>Figure 3.</label><caption><p>Microscopic features of <italic><tp:taxon-name><tp:taxon-name-part taxon-name-part-type="genus" reg="Mycena">Mycena</tp:taxon-name-part><tp:taxon-name-part taxon-name-part-type="species" reg="caeruleogrisea">caeruleogrisea</tp:taxon-name-part></tp:taxon-name></italic> (<italic><abbrev xmlns:xlink="http://www.w3.org/1999/xlink" xlink:title="Fungarium of the Fujian Academy of Agricultural Sciences" id="ABBRID0EQBCI" xlink:type="simple">FFAAS</abbrev> 0001</italic>, holotype) <bold>a–d</bold> basidiospores <bold>e–g</bold> cheilocystidia <bold>h</bold> pileipellis <bold>i</bold> stipitipellis and caulocystidia. Scale bars: 10 μm (<bold>a–i</bold>). Structures were stained with Congo Red medium before photographing.</p></caption><graphic xmlns:xlink="http://www.w3.org/1999/xlink" xlink:href="mycokeys-90-119-g003.jpg" position="float" orientation="portrait" xlink:type="simple" id="oo_702805.jpg"><uri content-type="original_file" xlink:type="simple">https://binary.pensoft.net/fig/702805</uri></graphic></fig></tp:treatment-sec><tp:treatment-sec sec-type="Habit and habitat" id="SECID0EECCI"><title>Habit and habitat.</title><p>Scattered on humus and fallen leaves in mixed forests of <italic><tp:taxon-name><tp:taxon-name-part taxon-name-part-type="genus" reg="Acer">Acer</tp:taxon-name-part></tp:taxon-name></italic>, <italic><tp:taxon-name><tp:taxon-name-part taxon-name-part-type="genus" reg="Populus">Populus</tp:taxon-name-part></tp:taxon-name></italic>, <italic><tp:taxon-name><tp:taxon-name-part taxon-name-part-type="genus" reg="Pinus">Pinus</tp:taxon-name-part></tp:taxon-name></italic> and <italic><tp:taxon-name><tp:taxon-name-part taxon-name-part-type="genus" reg="Quercus">Quercus</tp:taxon-name-part></tp:taxon-name></italic>.</p><fig id="F4" position="float" orientation="portrait"><object-id xmlns:xlink="http://www.w3.org/1999/xlink" content-type="doi" xlink:type="simple">10.3897/mycokeys.90.78880.figure4</object-id><object-id xmlns:xlink="http://www.w3.org/1999/xlink" content-type="arpha" xlink:type="simple">5F4EEFD2-3EF8-5A9B-8F5A-20A5A2D51DCE</object-id><label>Figure 4.</label><caption><p>Morphological features of <italic><tp:taxon-name><tp:taxon-name-part taxon-name-part-type="genus" reg="Mycena">Mycena</tp:taxon-name-part><tp:taxon-name-part taxon-name-part-type="species" reg="caeruleogrisea">caeruleogrisea</tp:taxon-name-part></tp:taxon-name></italic> (<italic><abbrev xmlns:xlink="http://www.w3.org/1999/xlink" xlink:title="Fungarium of the Fujian Academy of Agricultural Sciences" id="ABBRID0E1DCI" xlink:type="simple">FFAAS</abbrev> 0001</italic>, holotype) <bold>a</bold> basidiomata <bold>b</bold> basidia <bold>c</bold> basidiospores <bold>d</bold> cheilocystidia <bold>e</bold> stipitipellis and caulocystidia <bold>f</bold> pileipellis. Scale bars: 10 mm (<bold>a</bold>); 10 μm (<bold>b–f</bold>). Drawings by Qin Na and Yupeng Ge.</p></caption><graphic xmlns:xlink="http://www.w3.org/1999/xlink" xlink:href="mycokeys-90-119-g004.jpg" position="float" orientation="portrait" xlink:type="simple" id="oo_702806.jpg"><uri content-type="original_file" xlink:type="simple">https://binary.pensoft.net/fig/702806</uri></graphic></fig></tp:treatment-sec><tp:treatment-sec sec-type="distribution" id="SECID0EUECI"><title>Known distribution.</title><p>Ningxia Hui Autonomous Region, China.</p></tp:treatment-sec><tp:treatment-sec sec-type="material" id="SECID0EZECI"><title>Additional material examined.</title><p>Ningxia Hui Autonomous Region: Xiaonanchuan, Jingyuan County, Guyuan City, 20 July 2020, Qin Na, Yupeng Ge, Hui Zeng, Junqing Yan and Zewei Liu, <italic><abbrev xmlns:xlink="http://www.w3.org/1999/xlink" xlink:title="Fungarium of the Fujian Academy of Agricultural Sciences" id="ABBRID0EAFCI" xlink:type="simple">FFAAS</abbrev> 0002</italic> (collection number MY0169).</p></tp:treatment-sec><tp:treatment-sec sec-type="remarks" id="SECID0EFFCI"><title>Remarks.</title><p>The original description of <italic><tp:taxon-name><tp:taxon-name-part taxon-name-part-type="genus" reg="Mycena">M.</tp:taxon-name-part><tp:taxon-name-part taxon-name-part-type="species" reg="subcaerulea">subcaerulea</tp:taxon-name-part></tp:taxon-name></italic> Sacc. was as follows: “<italic>Pileo tenuissimo, campanulato v. convexo, striato, glabro, pallide cæruleo-viridi; stipite tenui, æquali, roseo-albo, subtiliter pruinoso; lamellis angustis, confertis, antice attenuatis, candidis; sporis subglobosis. 4 µ. d. Hab. In trunco fagineo in montibus Adirondack Amer. bor. – Cæspitosa, 5 cm. alta; pileus 8–13 mm. latus. Discus margine saturatius coloratus atque pileus cuticula secernibili obtectus.</italic>” (<xref ref-type="bibr" rid="B47">Saccardo 1887</xref>). This North American species, which also has bluish basidiomata, is the taxon most closely resembling <italic><tp:taxon-name><tp:taxon-name-part taxon-name-part-type="genus" reg="Mycena">M.</tp:taxon-name-part><tp:taxon-name-part taxon-name-part-type="species" reg="caeruleogrisea">caeruleogrisea</tp:taxon-name-part></tp:taxon-name></italic> in both macro- and microscopic features; however, <italic><tp:taxon-name><tp:taxon-name-part taxon-name-part-type="genus" reg="Mycena">M.</tp:taxon-name-part><tp:taxon-name-part taxon-name-part-type="species" reg="subcaerulea">subcaerulea</tp:taxon-name-part></tp:taxon-name></italic> differs by a greenish-blue to greyish-brown pileus that turns yellow and remains blue at the centre and margin with age, a greenish-blue to brownish-blue stipe and smaller, globose to subglobose, basidiospores [6–8 × 6–7(8) µm] (<xref ref-type="bibr" rid="B47">Saccardo 1887</xref>; <xref ref-type="bibr" rid="B51">Smith 1947</xref>). In addition, <italic><tp:taxon-name><tp:taxon-name-part taxon-name-part-type="genus" reg="Mycena">M.</tp:taxon-name-part><tp:taxon-name-part taxon-name-part-type="species" reg="subcaerulea">subcaerulea</tp:taxon-name-part></tp:taxon-name></italic> was found solitary, scattered or gregarious on debris, decaying wood or bark around the bases of living trees, especially of oak, but also occurring quite frequently on decaying wood of basswood, elm, beech and other hardwoods (<xref ref-type="bibr" rid="B51">Smith 1947</xref>). The following microscopic characteristics of <italic><tp:taxon-name><tp:taxon-name-part taxon-name-part-type="genus" reg="Mycena">M.</tp:taxon-name-part><tp:taxon-name-part taxon-name-part-type="species" reg="subcaerulea">subcaerulea</tp:taxon-name-part></tp:taxon-name></italic> were also observed on the 11 <abbrev xmlns:xlink="http://www.w3.org/1999/xlink" xlink:title="University of Cornell" id="ABBRID0EUHCI" xlink:type="simple">CUP</abbrev>-A and <named-content xmlns:xlink="http://www.w3.org/1999/xlink" content-type="dwc:institutional_code" xlink:title="University of Tennessee" xlink:href="http://grbio.org/institution/university-tennessee" xlink:type="simple">TENN</named-content>-F specimens in our study: basidiospores 5.6–8.3 × 5.3–7.9 µm, globose to subglobose; basidia 19–24 × 6–8 µm, clavate, 4-spored; cheilocystidia 36–55 × 3–6 µm; pileipellis hyphae 2–4 μm wide, coated with cylindrical excrescences or inflated cells, 1.1–14.9 × 0.7–1.4 μm, embedded in gelatinous matter; hyphae of the stipitipellis 4–10 μm in diameter; caulocystidia 42–70 × 4–10 μm, fusiform or cylindrical, smooth; clamps present (Figs <xref ref-type="fig" rid="F5">5</xref>, <xref ref-type="fig" rid="F6">6</xref>). In <italic><tp:taxon-name><tp:taxon-name-part taxon-name-part-type="genus" reg="Mycena">M.</tp:taxon-name-part><tp:taxon-name-part taxon-name-part-type="species" reg="cyanorhiza">cyanorhiza</tp:taxon-name-part></tp:taxon-name></italic>, the base of the stipe can be strikingly sky blue, but it has a pale brown, grey to almost white pileus, a stipe base arising from a patch of fine fibrils, clavate to obpyriform cheilocystidia with finger-like excrescences and basidiospores that are elongated ellipsoid (<italic>Q</italic> = 1.6–2.2); these features all contrast with those of the new species (<xref ref-type="bibr" rid="B5">Aronsen and Læssøe 2016</xref>; <xref ref-type="bibr" rid="B38">Perry et al. 2020</xref>) (Table <xref ref-type="table" rid="T2">2</xref>). In addition, <italic><tp:taxon-name><tp:taxon-name-part taxon-name-part-type="genus" reg="Mycena">M.</tp:taxon-name-part><tp:taxon-name-part taxon-name-part-type="species" reg="amicta">amicta</tp:taxon-name-part></tp:taxon-name></italic> can be easily mistaken for <italic><tp:taxon-name><tp:taxon-name-part taxon-name-part-type="genus" reg="Mycena">M.</tp:taxon-name-part><tp:taxon-name-part taxon-name-part-type="species" reg="caeruleogrisea">caeruleogrisea</tp:taxon-name-part></tp:taxon-name></italic>, as it sometimes also has a bluish pileus when mature and similarly-shaped basidiospores, cheilocystidia and caulocystidia, but <italic><tp:taxon-name><tp:taxon-name-part taxon-name-part-type="genus" reg="Mycena">M.</tp:taxon-name-part><tp:taxon-name-part taxon-name-part-type="species" reg="amicta">amicta</tp:taxon-name-part></tp:taxon-name></italic> can be distinguished from the latter species in having a pileus generally more brownish with a bluish tinge more or less present, an indistinct to raphanoid odour, a greyish-brown stipe that has a blue to blue-green base and is covered with a dense, fairly coarse, white pubescence and smaller cheilocystidia (16–45 × 3.5–7 µm); in addition, <italic><tp:taxon-name><tp:taxon-name-part taxon-name-part-type="genus" reg="Mycena">M.</tp:taxon-name-part><tp:taxon-name-part taxon-name-part-type="species" reg="amicta">amicta</tp:taxon-name-part></tp:taxon-name></italic> is restricted to growth on wood and woody debris (<xref ref-type="bibr" rid="B44">Robich 2003</xref>; <xref ref-type="bibr" rid="B5">Aronsen and Læssøe 2016</xref>) (Table <xref ref-type="table" rid="T2">2</xref>). <italic><tp:taxon-name><tp:taxon-name-part taxon-name-part-type="genus" reg="Mycena">Mycena</tp:taxon-name-part><tp:taxon-name-part taxon-name-part-type="species" reg="interrupta">interrupta</tp:taxon-name-part></tp:taxon-name></italic>, which is well characterised by its acid blue to dull blue pileus and translucent stipe, is easily distinguished from <italic><tp:taxon-name><tp:taxon-name-part taxon-name-part-type="genus" reg="Mycena">M.</tp:taxon-name-part><tp:taxon-name-part taxon-name-part-type="species" reg="caeruleogrisea">caeruleogrisea</tp:taxon-name-part></tp:taxon-name></italic> by having smaller basidiomata, free lamellae, a white hirsute basal disc with blue margins on the stipe, broadly ellipsoid to subglobose spores and cheilocystidia covered with coarse excrescences (<xref ref-type="bibr" rid="B11">Grgurinovic 2003</xref>) (Table <xref ref-type="table" rid="T2">2</xref>). <italic><tp:taxon-name><tp:taxon-name-part taxon-name-part-type="genus" reg="Mycena">Mycena</tp:taxon-name-part><tp:taxon-name-part taxon-name-part-type="species" reg="lazulina">lazulina</tp:taxon-name-part></tp:taxon-name></italic>, a new taxon reported from south-western Japan, possesses a blue stipe and cheilocystidia with numerous excrescences, which can be used to differentiate it from <italic><tp:taxon-name><tp:taxon-name-part taxon-name-part-type="genus" reg="Mycena">M.</tp:taxon-name-part><tp:taxon-name-part taxon-name-part-type="species" reg="caeruleogrisea">caeruleogrisea</tp:taxon-name-part></tp:taxon-name></italic> (<xref ref-type="bibr" rid="B53">Terashima et al. 2016</xref>). Another recently-described species of <italic><tp:taxon-name><tp:taxon-name-part taxon-name-part-type="genus" reg="Mycena">Mycena</tp:taxon-name-part></tp:taxon-name></italic> from Taiwan, <italic><tp:taxon-name><tp:taxon-name-part taxon-name-part-type="genus" reg="Mycena">M.</tp:taxon-name-part><tp:taxon-name-part taxon-name-part-type="species" reg="indigotica">indigotica</tp:taxon-name-part></tp:taxon-name></italic>, has blue basidiomata; however, the cap has tubes similar to <italic><tp:taxon-name><tp:taxon-name-part taxon-name-part-type="genus" reg="Boletus">Boletus</tp:taxon-name-part></tp:taxon-name></italic> and possesses globose basidiospores (<xref ref-type="bibr" rid="B57">Wei and Kirschner 2019</xref>).</p><table-wrap id="T2" position="float" orientation="portrait"><label>Table 2.</label><caption><p>Morphological comparison of <italic><tp:taxon-name><tp:taxon-name-part taxon-name-part-type="genus" reg="Mycena">Mycena</tp:taxon-name-part><tp:taxon-name-part taxon-name-part-type="species" reg="caeruleogrisea">caeruleogrisea</tp:taxon-name-part></tp:taxon-name></italic>, <italic><tp:taxon-name><tp:taxon-name-part taxon-name-part-type="genus" reg="Mycena">M.</tp:taxon-name-part><tp:taxon-name-part taxon-name-part-type="species" reg="caeruleomarginata">caeruleomarginata</tp:taxon-name-part></tp:taxon-name></italic>, and related species.</p></caption><table id="TID0EG6DI" rules="all"><tbody><tr><th rowspan="1" colspan="1">Taxa</th><th rowspan="1" colspan="1">
                    <italic>
                      <tp:taxon-name><tp:taxon-name-part taxon-name-part-type="genus" reg="Mycena">M.</tp:taxon-name-part><tp:taxon-name-part taxon-name-part-type="species" reg="caeruleogrisea">caeruleogrisea</tp:taxon-name-part></tp:taxon-name>
                    </italic>
                  </th><th rowspan="1" colspan="1">
                    <italic>
                      <tp:taxon-name><tp:taxon-name-part taxon-name-part-type="genus" reg="Mycena">M.</tp:taxon-name-part><tp:taxon-name-part taxon-name-part-type="species" reg="caeruleomarginata">caeruleomarginata</tp:taxon-name-part></tp:taxon-name>
                    </italic>
                  </th><th rowspan="1" colspan="1">
                    <italic>
                      <tp:taxon-name><tp:taxon-name-part taxon-name-part-type="genus" reg="Mycena">M.</tp:taxon-name-part><tp:taxon-name-part taxon-name-part-type="species" reg="subcaerulea">subcaerulea</tp:taxon-name-part></tp:taxon-name>
                    </italic>
                  </th><th rowspan="1" colspan="1">
                    <italic>
                      <tp:taxon-name><tp:taxon-name-part taxon-name-part-type="genus" reg="Mycena">M.</tp:taxon-name-part><tp:taxon-name-part taxon-name-part-type="species" reg="amicta">amicta</tp:taxon-name-part></tp:taxon-name>
                    </italic>
                  </th><th rowspan="1" colspan="1">
                    <italic>
                      <tp:taxon-name><tp:taxon-name-part taxon-name-part-type="genus" reg="Mycena">M.</tp:taxon-name-part><tp:taxon-name-part taxon-name-part-type="species" reg="cyanorhiza">cyanorhiza</tp:taxon-name-part></tp:taxon-name>
                    </italic>
                  </th><th rowspan="1" colspan="1">
                    <italic>
                      <tp:taxon-name><tp:taxon-name-part taxon-name-part-type="genus" reg="Mycena">M.</tp:taxon-name-part><tp:taxon-name-part taxon-name-part-type="species" reg="interrupta">interrupta</tp:taxon-name-part></tp:taxon-name>
                    </italic>
                  </th></tr><tr><td rowspan="1" colspan="1">
                    <bold>Pileus</bold>
                  </td><td rowspan="1" colspan="1">12–25 mm diam., hemispherical when young, conical, obtusely conical, campanulate with age, smooth when young, becoming slightly brownish scaly at the center, pruinose, acid blue to dull blue at the center and margin pallescent, turning bluish gray, covered by a separable, gelatinous pellicle.</td><td rowspan="1" colspan="1">3.5–13 mm in diam., parabolic, obtusely conical when young, hemispherical, campanulate with age, with an umbo at the center, shallowly sulcate, translucent-striate, smooth, gelatinous slightly, the margin infrequently out of flatness, brown to dark brown, becoming acid blue to dull blue towards the margin, with a greyish white margin, covered by a separable, sticky pellicle.</td><td rowspan="1" colspan="1">(3)5–15(25) mm broad, more or less ovoid with an appressed or slightly incurved margin, becoming obtusely conic to campanulate, surface lubricous subviscid, glabrous or appearing somewhat granulose near the margin, translucent-striate, pellicle tenacious and completely separable, pale blue or greenish blue, soon tinged with brown and assuming various degrees of bluish, greenish, or grayish brown with a pallid margin, often sordid yellowish in age, bluish tints often lingering on the margin.</td><td rowspan="1" colspan="1">5–15 mm wide, conical to campanulate, ± sulcate, translucent-striate, finely puberulous, covered with a separable gelatinous pellicle, pale grey-brown or pale sepia brown, sometimes with an olivaceous, greenish or bluish green shade, margin often bluish green, or more rarely dingy citrine to ochraceous yellow.</td><td rowspan="1" colspan="1">2–5(–10) mm wide, covered with a (separable), gelatinous pellicle, at first ± globose, then hemispherical to parabolic, becoming convex or somewhat depressed, but also with a small papilla, sulcate, translucent-striate, pruinose, glabrescent, somewhat lubricous, initially pale brown, then pale grey with darked centre, becoming almost white with age.</td><td rowspan="1" colspan="1">16 mm in diam., up to 4 mm high, at first subglobose to ovoid-conical, with age becoming convex to shallowly so, slightly depressed at apex, shiny, gelatinous, minutely radially rugulose, ± pruinose in places, at first dull blue at apex, below apex, becoming dull blue towards margin; margin decurved, entire, sulcate, striate, faintly translucent-striate.</td></tr><tr><td rowspan="1" colspan="1">
                    <bold>Context</bold>
                  </td><td rowspan="1" colspan="1">White, thin, fragile.</td><td rowspan="1" colspan="1">White, fragile, thin.</td><td rowspan="1" colspan="1">Thin, pallid, pliant.</td><td rowspan="1" colspan="1">–</td><td rowspan="1" colspan="1">–</td><td rowspan="1" colspan="1">Very thin to moderately thick at apex, translucent white or translucent greyish white.</td></tr><tr><td rowspan="1" colspan="1">
                    <bold>Lamellae</bold>
                  </td><td rowspan="1" colspan="1">16–28 reaching the stem, adnate to slightly adnexed with a short tooth, narrowly spaced, white, with intervenose veins.</td><td rowspan="1" colspan="1">14–25 reaching the stem, adnate to slightly adnexed with a short tooth, white, with unconspicuous intervenose veins, edges concolorous with the face.</td><td rowspan="1" colspan="1">Close to crowded, 18–25 reach the stipe, two or three tiers of lamellulae, ascending-adnate, sometimes narrowly adnate or practically free, narrow to moderately broad, white or tinged grayish, edges slightly fimbriate.</td><td rowspan="1" colspan="1">17–25 reaching the stem, ascending, adnexed, greyish to greyish brown; edge whitish, at times yellowish, greenish or bluish near the cap margin.</td><td rowspan="1" colspan="1">9–14 reaching the stem, ascending, adnexed to fairly broadly adnate or almost free, sometimes with a pseudocollarium, whitish or pale grey; edge whitish and separable as an elastic-tough thread.</td><td rowspan="1" colspan="1">Free from stipe or adnately attached to obvious circular descent of pileal flesh, moderately close to distant, five to seven per quadrant, subventricose, moderately broad to broad; edge marginate, blue; sides minutely pruinose, white; with one or two series of lamellulae.</td></tr><tr><td rowspan="1" colspan="1">
                    <bold>Stipe</bold>
                  </td><td rowspan="1" colspan="1">48–76 × 1.5–2.0 mm, equal or slightly broadened below, hollow, fragile, pruinose, white, base acid blue in the whole age, covered with white fibrils.</td><td rowspan="1" colspan="1">32–46 × 1.0–2.0 mm, equal, base sometimes slightly broaden, fragile, hollow, pruinose, puberulous entirely when young, becoming sparely especially in the middle part when old, yellowish brown to light brown, base with acid blue tinge, covered with a bit white fibrils.</td><td rowspan="1" colspan="1">3–8 cm long, 1–2 (2.5) mm. thick, equal, terete, flexuous or strict, tubular, cartilaginous, elastic, at first densely pruinose or minutely pubescent over all form a dense coating of caulocystidia, somewhat glabrescent, base mycelioid, the mycelium blue at first but soon fading to white, bluish to greenish blue above at first, soon fading to grayish or finally sordid brownish.</td><td rowspan="1" colspan="1">40–70 × 0.5–2 mm, cylindrical, entirely covered with a dense and fairly coarse, white pubescence, greyish brown, usually somewhat paler at the apex, occasionally with a slight lilaceous or violaceous tint; base at times somewhat rooting, concolorous or with some blue-green stains or entirely blue, even the substrate may be stained blue.</td><td rowspan="1" colspan="1">5–30 (–70) × 0.5–1 mm, cylindrical, entirely puberulous, glabrescent in the middle part, pale grey to hyaline-white; base hirsute, sky blue (also in the flesh), springing from a patch of fine, radiating, white fibrils.</td><td rowspan="1" colspan="1">Up to 22 mm long, cylindrical, moist to dry, often pruinose especially towards base, translucent white, attached to substratum via white pruinose disc borne on a flattened dull blue base.</td></tr><tr><td rowspan="1" colspan="1">
                    <bold>Odor &amp; taste</bold>
                  </td><td rowspan="1" colspan="1">Indistinctive</td><td rowspan="1" colspan="1">Indistinctive</td><td rowspan="1" colspan="1">Mild</td><td rowspan="1" colspan="1">Indistinct to raphanoid.</td><td rowspan="1" colspan="1">Smell none or reported as faintly nitrous; taste not recorded.</td><td rowspan="1" colspan="1">Odour not distinctive.</td></tr><tr><td rowspan="1" colspan="1">
                    <bold>Spores</bold>
                  </td><td rowspan="1" colspan="1">(9.0) 9.3–11.6 (11.8) × (6.0) 6.2–7.3 (7.7) μm, Q = 1.5–1.7, ellipsoid, amyloid.</td><td rowspan="1" colspan="1">(6.2) 6.4–7.7 (7.9) × (4.4) 4.7–5.8 (6.0) μm, Q = 1.23–1.54, broadly ellipsoid to ellipsoid, amyloid.</td><td rowspan="1" colspan="1">6–8 × 6–7 (8) μm, globose or subglobose, amyloid.</td><td rowspan="1" colspan="1">7.5–10.7 × 4.5–6 μm, Q = 1.5–1.9, Qav ≈ 1.6, pip-shaped, amyloid.</td><td rowspan="1" colspan="1">6.5–9 × 4–5 μm, Q = 1.6–2.2, Qav ≈ 1.8, pip-shaped, amyloid.</td><td rowspan="1" colspan="1">(54/3), 8.4–11.6 (x̄ = 9.9, SD = ± 0.7) × 5.7–8.8 (x̄ = 7.0, SD = ± 0.6) μm, Q = 1.4, broadly ellipsoidal rarely subglobose, with prominent short, oblique apiculus, amyloid.</td></tr><tr><td rowspan="1" colspan="1">
                    <bold>Basidia</bold>
                  </td><td rowspan="1" colspan="1">22–29 × 7–9 μm, 4- or 2-spored.</td><td rowspan="1" colspan="1">26–35 × 6–12 μm, 4- or 2-spored.</td><td rowspan="1" colspan="1">4-spored</td><td rowspan="1" colspan="1">30–40 × 6–7 μm, clavate, 4-spored.</td><td rowspan="1" colspan="1">18–25 × 6.5–11 μm, clavate, 4-spored.</td><td rowspan="1" colspan="1">(27/2), 21.6–39.8 (x̄ = 29.0, SD = ± 5.2) × 8.3–16.0 (x̄ = 11.6, SD = ± 2.6) μm, 4-spored, rarely 2-spored, sterigmata to 8.8 μm long.</td></tr><tr><td rowspan="1" colspan="1">
                    <bold>Cheilocystidia</bold>
                  </td><td rowspan="1" colspan="1">40–62 × 4–6 μm, clustered, abundant, long clavate or cylindrical, apically broadly rounded, thin-walled, hyaline, forming a sterile lamellae edge.</td><td rowspan="1" colspan="1">32–48 × 4–6 μm, abundant, clustered, cylindrical or long clavate, apically broadly rounded, thin-walled, hyaline, forming a sterile lamellae edge.</td><td rowspan="1" colspan="1">Abundant, 32–60 × 5–8 μm, subfusoid with obtuse apices but becoming more or less cylindric, sometimes flexuous, smooth, hyaline.</td><td rowspan="1" colspan="1">16–45 × 3.5–7 μm, clavate, subfusiform or more often cylindrical.</td><td rowspan="1" colspan="1">9–20 × 5.5–7 μm, embedded in gelatinous matter, clavate to obpyriform, with few, simple to branched excrescences, 3–14 × 1–1.5 μm.</td><td rowspan="1" colspan="1">Abundant, (30/1), 16.8–44.8 (x̄ = 25.5, SD = ± 6.55) × 5.6–13.6 (x̄ = 8.4, SD = ± 1.8) μm, filamentous, cylindrical, clavate to ovoid, sometimes ventricose at base, with nodulose excrescences.</td></tr><tr><td rowspan="1" colspan="1">
                    <bold>Pleurocystidia</bold>
                  </td><td rowspan="1" colspan="1">Absent</td><td rowspan="1" colspan="1">Absent</td><td rowspan="1" colspan="1">Not differentiated</td><td rowspan="1" colspan="1">Absent</td><td rowspan="1" colspan="1">Absent</td><td rowspan="1" colspan="1">Absent</td></tr><tr><td rowspan="1" colspan="1">
                    <bold>Pileipellis</bold>
                  </td><td rowspan="1" colspan="1">Hyphae 1–4 μm wide, sparse, smooth or sparsely coated with simple, cylindrical excrescences or inflated cells, 3.1–11.2 × 0.8–1.7 μm, embedded in gelatinous matter.</td><td rowspan="1" colspan="1">Hyphae 2–4 μm wide, with simple, cylindrical excrescences, 2.0–6.4 × 0.6–1.8 μm, embedded in gelatinous matter.</td><td rowspan="1" colspan="1">A thick gelatinous pellicle (blue color located along the surface of the pellicle in incompletely gelatinized hyphae).</td><td rowspan="1" colspan="1">Hyphae 2–4.5 μm wide, branched, anastomosing, smooth with scattered, cylindrical excrescences, embedded in a layer of gelatinous matter.</td><td rowspan="1" colspan="1">Hyphae 1.5–3.5 μm wide, embedded in gelatinous matter, very branched, covered with scattered, simple to branched excrescences, protruding through the gelatinous layer.</td><td rowspan="1" colspan="1">Hyphae (28/1), 2.8–8.0 (x̄ = 5.4, SD = ± 1.4) μm in diam., nodulose-diverticulate with dense nodulose to cylindrical excrescences, gelatinized.</td></tr><tr><td rowspan="1" colspan="1">
                    <bold>Stipitipellis</bold>
                  </td><td rowspan="1" colspan="1">Hyphae 3–8 μm in diameter, smooth, hyaline.</td><td rowspan="1" colspan="1">Hyphae 3–6 μm in diameter, smooth, hyaline.</td><td rowspan="1" colspan="1">–</td><td rowspan="1" colspan="1">Hyphae 2–3.5 μm wide, smooth</td><td rowspan="1" colspan="1">Hyphae 1–3 μm wide, smooth.</td><td rowspan="1" colspan="1">Hyphae (26/1), 1.6–3.2 (x̄ = 2.4, SD = ± 0.4) μm in diam., not gelatinized.</td></tr><tr><td rowspan="1" colspan="1">
                    <bold>Caulocystidia</bold>
                  </td><td rowspan="1" colspan="1">38–69 × 6–8 μm, long cylindrical, smooth, transparent.</td><td rowspan="1" colspan="1">19–40 × 4–8 μm, smooth, transparent, two shapes: fusiform or cylindrical.</td><td rowspan="1" colspan="1">Covered with numerous cystidia, elongated and flexuous.</td><td rowspan="1" colspan="1">50–145 × 8–11.5 μm, fusiform to subcylindrical.</td><td rowspan="1" colspan="1">Up to 60 × 7 μm, simple to furcate or somewhat branched.</td><td rowspan="1" colspan="1">Often fasciculate, (25/1), 50.6–128.0 (x̄ = 75.0, SD = ± 19.8) × 5.0–8.8 (x̄ = 6.3, SD = ± 1.1) μm, filamentous to slightly ventricose especially towards base, rarely bifurcate.</td></tr><tr><td rowspan="1" colspan="1">
                    <bold>Clamps</bold>
                  </td><td rowspan="1" colspan="1">Present</td><td rowspan="1" colspan="1">Present</td><td rowspan="1" colspan="1">Present</td><td rowspan="1" colspan="1">Present</td><td rowspan="1" colspan="1">Present</td><td rowspan="1" colspan="1">Present</td></tr><tr><td rowspan="1" colspan="1">
                    <bold>Habitat</bold>
                  </td><td rowspan="1" colspan="1">Scattered, on humus and fallen leaves in <italic><tp:taxon-name><tp:taxon-name-part taxon-name-part-type="genus" reg="Acer">Acer</tp:taxon-name-part></tp:taxon-name></italic>, <italic><tp:taxon-name><tp:taxon-name-part taxon-name-part-type="genus" reg="Populus">Populus</tp:taxon-name-part></tp:taxon-name></italic>, <italic><tp:taxon-name><tp:taxon-name-part taxon-name-part-type="genus" reg="Pinus">Pinus</tp:taxon-name-part></tp:taxon-name></italic>, and <italic><tp:taxon-name><tp:taxon-name-part taxon-name-part-type="genus" reg="Quercus">Quercus</tp:taxon-name-part></tp:taxon-name></italic> mixed forests.</td><td rowspan="1" colspan="1">Scattered, on rotten wood in <italic><tp:taxon-name><tp:taxon-name-part taxon-name-part-type="genus" reg="Picea">Picea</tp:taxon-name-part></tp:taxon-name></italic>, <italic><tp:taxon-name><tp:taxon-name-part taxon-name-part-type="genus" reg="Pinus">Pinus</tp:taxon-name-part></tp:taxon-name></italic>, <italic><tp:taxon-name><tp:taxon-name-part taxon-name-part-type="genus" reg="Quercus">Quercus</tp:taxon-name-part></tp:taxon-name></italic>, <italic><tp:taxon-name><tp:taxon-name-part taxon-name-part-type="genus" reg="Robinia">Robinia</tp:taxon-name-part></tp:taxon-name></italic>, and <italic><tp:taxon-name><tp:taxon-name-part taxon-name-part-type="genus" reg="Tilia">Tilia</tp:taxon-name-part></tp:taxon-name></italic> mixed forests.</td><td rowspan="1" colspan="1">Single, scattered or gregarious on debris, decaying wood, or on the bark around the bases of live trees of oak in particular, but also occurring quite frequently on decaying wood of basswood, elm, beech, and other hardwoods.</td><td rowspan="1" colspan="1">On wood and woody debris, mostly from conifers but also deciduous trees, also among leaves and needles.</td><td rowspan="1" colspan="1">On conifers (<italic><tp:taxon-name><tp:taxon-name-part taxon-name-part-type="genus" reg="Picea">Picea</tp:taxon-name-part></tp:taxon-name></italic>, <italic><tp:taxon-name><tp:taxon-name-part taxon-name-part-type="genus" reg="Pinus">Pinus</tp:taxon-name-part></tp:taxon-name></italic> and <italic><tp:taxon-name><tp:taxon-name-part taxon-name-part-type="genus" reg="Larix">Larix</tp:taxon-name-part></tp:taxon-name></italic>) bark and twigs, often on small bark fragments deep in grass.</td><td rowspan="1" colspan="1">Generally gregarious, often abundant, rarely solitary or scattered, on fallen decayed logs or stumps of <italic><tp:taxon-name><tp:taxon-name-part taxon-name-part-type="genus" reg="Eucalyptus">Eucalyptus</tp:taxon-name-part></tp:taxon-name></italic>, <italic><tp:taxon-name><tp:taxon-name-part taxon-name-part-type="genus" reg="Nothofagus">Nothofagus</tp:taxon-name-part></tp:taxon-name></italic>, <italic><tp:taxon-name><tp:taxon-name-part taxon-name-part-type="genus" reg="Bedfordia">Bedfordia</tp:taxon-name-part></tp:taxon-name></italic>, <italic><tp:taxon-name><tp:taxon-name-part taxon-name-part-type="genus" reg="Pinus">Pinus</tp:taxon-name-part></tp:taxon-name></italic>, etc. forest.</td></tr><tr><td rowspan="1" colspan="1">
                    <bold>Distribution</bold>
                  </td><td rowspan="1" colspan="1">China</td><td rowspan="1" colspan="1">China</td><td rowspan="1" colspan="1">North America (Alabama, Carolina, New York, Tennessee, Pennsylvania, Michigan); Canada (Nova Scotia, Ontario, Manitoba)</td><td rowspan="1" colspan="1">Europe (Scandinavia, Netherlands, Italy)</td><td rowspan="1" colspan="1">Europe (UK, Denmark, Italy)</td><td rowspan="1" colspan="1">Australia and New Zealand</td></tr><tr><td rowspan="1" colspan="1">
                    <bold>Occurrence time</bold>
                  </td><td rowspan="1" colspan="1">Summer to autumn.</td><td rowspan="1" colspan="1">Late summer to early autumn.</td><td rowspan="1" colspan="1">Spring to fall, more abundant locally in the spring.</td><td rowspan="1" colspan="1">Late summer to late autumn, rarely in spring.</td><td rowspan="1" colspan="1">Summer to autumn.</td><td rowspan="1" colspan="1">March to July.</td></tr><tr><td rowspan="1" colspan="1">
                    <bold>References</bold>
                  </td><td rowspan="1" colspan="1">This study</td><td rowspan="1" colspan="1">This study</td><td rowspan="1" colspan="1"><xref ref-type="bibr" rid="B47">Saccardo 1887</xref>; <xref ref-type="bibr" rid="B51">Smith 1947</xref></td><td rowspan="1" colspan="1"><xref ref-type="bibr" rid="B44">Robich 2003</xref>; <xref ref-type="bibr" rid="B5">Aronsen and Læssøe 2016</xref></td><td rowspan="1" colspan="1"><xref ref-type="bibr" rid="B44">Robich 2003</xref>; <xref ref-type="bibr" rid="B5">Aronsen and Læssøe 2016</xref>; Perry 2020</td><td rowspan="1" colspan="1">
                    <xref ref-type="bibr" rid="B11">Grgurinovic 2003</xref>
                  </td></tr></tbody></table></table-wrap><fig id="F5" position="float" orientation="portrait"><object-id xmlns:xlink="http://www.w3.org/1999/xlink" content-type="doi" xlink:type="simple">10.3897/mycokeys.90.78880.figure5</object-id><object-id xmlns:xlink="http://www.w3.org/1999/xlink" content-type="arpha" xlink:type="simple">B9F3C400-6B77-5468-BFC5-22BE01245193</object-id><label>Figure 5.</label><caption><p>Microscopic features of <italic><tp:taxon-name><tp:taxon-name-part taxon-name-part-type="genus" reg="Mycena">Mycena</tp:taxon-name-part><tp:taxon-name-part taxon-name-part-type="species" reg="subcaerulea">subcaerulea</tp:taxon-name-part></tp:taxon-name></italic><bold>a, b</bold> basidiospores (<named-content xmlns:xlink="http://www.w3.org/1999/xlink" content-type="dwc:institutional_code" xlink:title="University of Tennessee" xlink:href="http://grbio.org/institution/university-tennessee" xlink:type="simple">TENN</named-content>-F-057919) <bold>c</bold> basidiospores (<abbrev xmlns:xlink="http://www.w3.org/1999/xlink" xlink:title="University of Cornell" id="ABBRID0EBEDI" xlink:type="simple">CUP</abbrev>-A-002382) <bold>d</bold> basidiospores (<abbrev xmlns:xlink="http://www.w3.org/1999/xlink" xlink:title="University of Cornell" id="ABBRID0EHEDI" xlink:type="simple">CUP</abbrev>-A-015138) <bold>e–g</bold> cheilocystidia (<named-content xmlns:xlink="http://www.w3.org/1999/xlink" content-type="dwc:institutional_code" xlink:title="University of Tennessee" xlink:href="http://grbio.org/institution/university-tennessee" xlink:type="simple">TENN</named-content>-F-057919) <bold>h, i</bold> pileipellis (<named-content xmlns:xlink="http://www.w3.org/1999/xlink" content-type="dwc:institutional_code" xlink:title="University of Tennessee" xlink:href="http://grbio.org/institution/university-tennessee" xlink:type="simple">TENN</named-content>-F-057919) <bold>j</bold> stipitipellis and caulocystidia (<named-content xmlns:xlink="http://www.w3.org/1999/xlink" content-type="dwc:institutional_code" xlink:title="University of Tennessee" xlink:href="http://grbio.org/institution/university-tennessee" xlink:type="simple">TENN</named-content>-F-057919). Scale bars: 5 μm (<bold>a–d)</bold>; 10 μm (<bold>e–j)</bold>. Structures were stained with Congo Red medium before photographing.</p></caption><graphic xmlns:xlink="http://www.w3.org/1999/xlink" xlink:href="mycokeys-90-119-g005.jpg" position="float" orientation="portrait" xlink:type="simple" id="oo_702807.jpg"><uri content-type="original_file" xlink:type="simple">https://binary.pensoft.net/fig/702807</uri></graphic></fig><fig id="F6" position="float" orientation="portrait"><object-id xmlns:xlink="http://www.w3.org/1999/xlink" content-type="doi" xlink:type="simple">10.3897/mycokeys.90.78880.figure6</object-id><object-id xmlns:xlink="http://www.w3.org/1999/xlink" content-type="arpha" xlink:type="simple">EDEB9B09-E8B2-5AF7-B64E-E55752E0231D</object-id><label>Figure 6.</label><caption><p>Morphological features of <italic><tp:taxon-name><tp:taxon-name-part taxon-name-part-type="genus" reg="Mycena">Mycena</tp:taxon-name-part><tp:taxon-name-part taxon-name-part-type="species" reg="subcaerulea">subcaerulea</tp:taxon-name-part></tp:taxon-name></italic><bold>a</bold> basidiospores <bold>b</bold> basidia <bold>c</bold> stipitipellis and caulocystidia <bold>d</bold> cheilocystidia <bold>e</bold> pileipellis. Scale bars: 10 μm (<bold>a–e</bold>). Drawings by Qin Na and Yupeng Ge.</p></caption><graphic xmlns:xlink="http://www.w3.org/1999/xlink" xlink:href="mycokeys-90-119-g006.jpg" position="float" orientation="portrait" xlink:type="simple" id="oo_702808.jpg"><uri content-type="original_file" xlink:type="simple">https://binary.pensoft.net/fig/702808</uri></graphic></fig></tp:treatment-sec><ref-list><ref id="B47"><mixed-citation xmlns:xlink="http://www.w3.org/1999/xlink" xlink:type="simple"><person-group><name name-style="western"><surname>Saccardo</surname><given-names>PA</given-names></name></person-group> (<year>1887</year>) <source>Sylloge Hymenomycetum, Vol. I. <tp:taxon-name><tp:taxon-name-part taxon-name-part-type="suborder">Agaricineae</tp:taxon-name-part></tp:taxon-name> (in Latin).</source><publisher-name>Sylloge Fungorum</publisher-name>, <publisher-loc>Berlin</publisher-loc>, <size units="page">1146 pp</size>.</mixed-citation></ref><ref id="B51"><mixed-citation xmlns:xlink="http://www.w3.org/1999/xlink" xlink:type="simple"><person-group><name name-style="western"><surname>Smith</surname><given-names>AH</given-names></name></person-group> (<year>1947</year>) <source>North American species of <italic><tp:taxon-name><tp:taxon-name-part taxon-name-part-type="genus">Mycena</tp:taxon-name-part></tp:taxon-name></italic>.</source><publisher-name>University of Michigan Press</publisher-name>, <publisher-loc>Ann Arbor, Michigan</publisher-loc>, <size units="page">521 pp</size>.</mixed-citation></ref><ref id="B5"><mixed-citation xmlns:xlink="http://www.w3.org/1999/xlink" xlink:type="simple"><person-group><name name-style="western"><surname>Aronsen</surname><given-names>A</given-names></name><name name-style="western"><surname>Læssøe</surname><given-names>T</given-names></name></person-group> (<year>2016</year>) <source>The Genus <italic><tp:taxon-name><tp:taxon-name-part taxon-name-part-type="genus">Mycena</tp:taxon-name-part></tp:taxon-name></italic> s.l. <tp:taxon-name><tp:taxon-name-part taxon-name-part-type="kingdom">Fungi</tp:taxon-name-part></tp:taxon-name> of Northern Europe Vol. 5.</source><publisher-name>Narayana Press</publisher-name>, <publisher-loc>Gylling, Denmark</publisher-loc>, <size units="page">373 pp</size>.</mixed-citation></ref><ref id="B38"><mixed-citation xmlns:xlink="http://www.w3.org/1999/xlink" xlink:type="simple"><person-group><name name-style="western"><surname>Perry</surname><given-names>BA</given-names></name><name name-style="western"><surname>Keller</surname><given-names>HW</given-names></name><name name-style="western"><surname>Forrester</surname><given-names>ED</given-names></name><name name-style="western"><surname>Stone</surname><given-names>BG</given-names></name></person-group> (<year>2020</year>) <article-title>A new corticolous species of <tp:taxon-name><tp:taxon-name-part taxon-name-part-type="genus">Mycena</tp:taxon-name-part><tp:taxon-name-part taxon-name-part-type="infraspecific-rank">sect.</tp:taxon-name-part><tp:taxon-name-part taxon-name-part-type="section">Viscipelles</tp:taxon-name-part></tp:taxon-name> (<tp:taxon-name><tp:taxon-name-part taxon-name-part-type="phylum">Basidiomycota</tp:taxon-name-part></tp:taxon-name>: <tp:taxon-name><tp:taxon-name-part taxon-name-part-type="order">Agaricales</tp:taxon-name-part></tp:taxon-name>) from the bark of a Living American elm tree in Texas, U.S.A.</article-title><source>Journal of the Botanical Research Institute of Texas</source><volume>14</volume>(<issue>2</issue>): <fpage>167</fpage>–<lpage>185</lpage>. <ext-link xlink:type="simple" ext-link-type="doi" xlink:href="10.17348/jbrit.v14.i2.1000">https://doi.org/10.17348/jbrit.v14.i2.1000</ext-link></mixed-citation></ref><ref id="B44"><mixed-citation xmlns:xlink="http://www.w3.org/1999/xlink" xlink:type="simple"><person-group><name name-style="western"><surname>Robich</surname><given-names>G</given-names></name></person-group> (<year>2003</year>) <source><italic><tp:taxon-name><tp:taxon-name-part taxon-name-part-type="genus">Mycena</tp:taxon-name-part></tp:taxon-name></italic> d’Europa.</source><publisher-name>Associazione Micologica Bresadola</publisher-name>, <publisher-loc>Trento</publisher-loc>, <size units="page">728 pp</size>.</mixed-citation></ref><ref id="B11"><mixed-citation xmlns:xlink="http://www.w3.org/1999/xlink" xlink:type="simple"><person-group><name name-style="western"><surname>Grgurinovic</surname><given-names>CA</given-names></name></person-group> (<year>2003</year>) The genus <italic><tp:taxon-name><tp:taxon-name-part taxon-name-part-type="genus">Mycena</tp:taxon-name-part></tp:taxon-name></italic> in south-eastern Australia. Fungal Diversity Press, 329 pp.</mixed-citation></ref><ref id="B53"><mixed-citation xmlns:xlink="http://www.w3.org/1999/xlink" xlink:type="simple"><person-group><name name-style="western"><surname>Terashima</surname><given-names>Y</given-names></name><name name-style="western"><surname>Takahashi</surname><given-names>H</given-names></name><name name-style="western"><surname>Taneyama</surname><given-names>Y</given-names></name></person-group> (<year>2016</year>) <source>The fungal flora in southwestern Japan, Agarics and boletes.</source><publisher-name>Tokai University Press</publisher-name>, <publisher-loc>Kanagawa, Tokyo</publisher-loc>, <size units="page">349 pp</size>.</mixed-citation></ref><ref id="B57"><mixed-citation xmlns:xlink="http://www.w3.org/1999/xlink" xlink:type="simple"><person-group><name name-style="western"><surname>Wei</surname><given-names>CL</given-names></name><name name-style="western"><surname>Kirschner</surname><given-names>R</given-names></name></person-group> (<year>2019</year>) <article-title>A new <italic><tp:taxon-name><tp:taxon-name-part taxon-name-part-type="genus">Mycena</tp:taxon-name-part></tp:taxon-name></italic> species with blue basidiomata and porioid hymenophore from Taiwan.</article-title><source>Mycoscience</source><volume>60</volume>(<issue>1</issue>): <fpage>10</fpage>–<lpage>13</lpage>. <ext-link xlink:type="simple" ext-link-type="doi" xlink:href="10.1016/j.myc.2018.06.001">https://doi.org/10.1016/j.myc.2018.06.001</ext-link></mixed-citation></ref></ref-list></tp:taxon-treatment>
