# Supplementary material for: ﻿Taxonomic studies of bluish Mycena (Mycenaceae, Agaricales) with two new species from northern China
Source: MycoKeys. 2022 Jun 17;90:119–45. doi: 10.3897/mycokeys.90.78880 (PMC9849084; doi:10.3897/mycokeys.90.78880)
Supplement: XML Treatment for Mycena caeruleomarginata [file mycokeys.90.78880-treatment2.xml]

<!DOCTYPE tp:taxon-treatment
  PUBLIC "-//TaxonX//DTD Taxonomic Treatment Publishing DTD v0 20100105//EN" "tax-treatment-NSO.dtd">
<tp:taxon-treatment xmlns:tp="http://www.plazi.org/taxpub"><tp:treatment-meta><kwd-group><label>Taxon classification</label><kwd>
              <named-content content-type="kingdom">Fungi</named-content>
            </kwd><kwd>
              <named-content content-type="order">Agaricales</named-content>
            </kwd><kwd>
              <named-content content-type="family">Mycenaceae</named-content>
            </kwd></kwd-group><mixed-citation publication-type="journal"><person-group><name><surname>Na</surname><given-names>Qin</given-names></name><name><surname>Liu</surname><given-names>Zewei</given-names></name><name><surname>Zeng</surname><given-names>Hui</given-names></name><name><surname>Ke</surname><given-names>Binrong</given-names></name><name><surname>Song</surname><given-names>Zhizhong</given-names></name><name><surname>Cheng</surname><given-names>Xianhao</given-names></name><name><surname>Ge</surname><given-names>Yupeng</given-names></name></person-group><article-title>﻿Taxonomic studies of bluish <italic><tp:taxon-name><tp:taxon-name-part taxon-name-part-type="genus" reg="Mycena">Mycena</tp:taxon-name-part></tp:taxon-name></italic> (<tp:taxon-name><tp:taxon-name-part taxon-name-part-type="family">Mycenaceae</tp:taxon-name-part></tp:taxon-name>, <tp:taxon-name><tp:taxon-name-part taxon-name-part-type="order">Agaricales</tp:taxon-name-part></tp:taxon-name>) with two new species from northern China</article-title><source>MycoKeys</source><day>17</day><month>06</month><year>2022</year><volume>90</volume><fpage>119</fpage><lpage>145</lpage><pub-id pub-id-type="doi">10.3897/mycokeys.90.78880</pub-id></mixed-citation></tp:treatment-meta><tp:nomenclature><label>﻿</label><tp:taxon-name>
            <object-id xmlns:xlink="http://www.w3.org/1999/xlink" content-type="arpha" xlink:type="simple">093C3F71-C5A2-5D7B-B263-957A8A293E23</object-id>
            <tp:taxon-name-part taxon-name-part-type="genus" reg="Mycena">Mycena</tp:taxon-name-part>
            <tp:taxon-name-part taxon-name-part-type="species" reg="caeruleomarginata">caeruleomarginata</tp:taxon-name-part>
            <object-id xmlns:xlink="http://www.w3.org/1999/xlink" content-type="mycobank" xlink:type="simple"> MB842100</object-id>
          </tp:taxon-name><tp:taxon-authority>Q. Na &amp; Y.P. Ge</tp:taxon-authority><tp:taxon-status xmlns:xlink="http://www.w3.org/1999/xlink" xlink:type="simple">sp. nov.</tp:taxon-status><xref ref-type="fig" rid="F7">Figs 7</xref><xref ref-type="fig" rid="F8">, 8</xref><xref ref-type="fig" rid="F9">, 9</xref></tp:nomenclature><tp:treatment-sec sec-type="diagnosis" id="SECID0EAIDI"><title>Diagnosis.</title><p>This species is characterised by dark brown pileus with a blue margin and the stipe densely pruinose, entirely covered with puberulous hairs and stipe basal disc and acanathocysts of pileipellis absent. <italic><tp:taxon-name><tp:taxon-name-part taxon-name-part-type="genus" reg="Mycena">Mycena</tp:taxon-name-part><tp:taxon-name-part taxon-name-part-type="species" reg="subcaerulea">subcaerulea</tp:taxon-name-part></tp:taxon-name></italic> differs from <italic><tp:taxon-name><tp:taxon-name-part taxon-name-part-type="genus" reg="Mycena">M.</tp:taxon-name-part><tp:taxon-name-part taxon-name-part-type="species" reg="caeruleogrisea">caeruleogrisea</tp:taxon-name-part></tp:taxon-name></italic> in having a pileus that is distinctly greyish-brown with a blue centre and margin, turning yellow with age, a stipe tinged greenish-blue and globose to subglobose basidiospores.</p></tp:treatment-sec><tp:treatment-sec sec-type="Holotype" id="SECID0E3IDI"><title>Holotype.</title><p>China. Jilin Province: Chixi Protection Station, Erdaobaihe Town, Antu County, Yanbian Korean Autonomous Prefecture, <named-content xmlns:xlink="http://www.w3.org/1999/xlink" content-type="dwc:verbatimCoordinates" xlink:type="simple"><named-content content-type="geo-json" specific-use="{&#34;type&#34;:&#34;Point&#34;,&#34;coordinates&#34;:[128.251111,42.776389]}" id="NCID0EFJDI" xlink:type="simple">42°46'35"N, 128°15'04"E</named-content></named-content>, 3 July 2021, Qin Na, Yupeng Ge, Binrong Ke and Chi Yang, <italic><abbrev xmlns:xlink="http://www.w3.org/1999/xlink" xlink:title="Fungarium of the Fujian Academy of Agricultural Sciences" id="ABBRID0ELJDI" xlink:type="simple">FFAAS</abbrev> 0357</italic> (collection number MY0337).</p></tp:treatment-sec><tp:treatment-sec sec-type="etymology" id="SECID0EQJDI"><title>Etymology.</title><p>Refers to the pileus, which is blue at the margin.</p></tp:treatment-sec><tp:treatment-sec sec-type="description" id="SECID0EVJDI"><title>Description.</title><p>Pileus 3.5–13 mm in diameter, parabolic, obtusely conical when young, hemispherical, campanulate with age, with an umbo at the centre, shallowly sulcate, translucently striate, smooth, slightly gelatinous, the margin infrequently out of flatness, dark brown (6F5–6F7), disc brown (6E6–6E7), becoming greyish-blue (23B5) to blue (23B7) towards the margin (Fig. <xref ref-type="fig" rid="F7">7c, d, i</xref>), margin grey (23B1) (Fig. <xref ref-type="fig" rid="F7">7c, d, i</xref>), covered by a separable, viscid pellicle. Context white, fragile, thin. Lamellae 14–25 reaching the stem, adnate to slightly adnexed with a short tooth, white, inconspicuously intervenose, edges concolorous with the face. Stipe 32–46 × 1.0–2.0 mm, equal, base sometimes slightly broadened, fragile, hollow, pruinose, entirely puberulous when young (Fig. <xref ref-type="fig" rid="F7">7h</xref>), becoming sparingly so, especially in the middle part, when old (Fig. <xref ref-type="fig" rid="F7">7e</xref>), greyish-brown (5E3) to brown (5E4), base with an greyish-blue (23B5) tinge (Fig. <xref ref-type="fig" rid="F7">7a, f</xref>), sparsely covered with white fibrils, a basal disc absent. Odour and taste indistinctive.</p><fig id="F7" position="float" orientation="portrait"><object-id xmlns:xlink="http://www.w3.org/1999/xlink" content-type="doi" xlink:type="simple">10.3897/mycokeys.90.78880.figure7</object-id><object-id xmlns:xlink="http://www.w3.org/1999/xlink" content-type="arpha" xlink:type="simple">94C64981-B785-5ABC-B2E1-A648FF0993BF</object-id><label>Figure 7.</label><caption><p>Fresh basidiomata of <italic><tp:taxon-name><tp:taxon-name-part taxon-name-part-type="genus" reg="Mycena">Mycena</tp:taxon-name-part><tp:taxon-name-part taxon-name-part-type="species" reg="caeruleomarginata">caeruleomarginata</tp:taxon-name-part></tp:taxon-name></italic><bold>a–f</bold><italic><tp:taxon-name><tp:taxon-name-part taxon-name-part-type="genus" reg="Mycena">M.</tp:taxon-name-part><tp:taxon-name-part taxon-name-part-type="species" reg="caeruleomarginata">caeruleomarginata</tp:taxon-name-part></tp:taxon-name></italic> (<italic><abbrev xmlns:xlink="http://www.w3.org/1999/xlink" xlink:title="Fungarium of the Fujian Academy of Agricultural Sciences" id="ABBRID0EQLDI" xlink:type="simple">FFAAS</abbrev> 0357</italic>, holotype) <bold>g–j</bold><italic><tp:taxon-name><tp:taxon-name-part taxon-name-part-type="genus" reg="Mycena">M.</tp:taxon-name-part><tp:taxon-name-part taxon-name-part-type="species" reg="caeruleomarginata">caeruleomarginata</tp:taxon-name-part></tp:taxon-name></italic> (<italic><abbrev xmlns:xlink="http://www.w3.org/1999/xlink" xlink:title="Fungarium of the Fujian Academy of Agricultural Sciences" id="ABBRID0EDMDI" xlink:type="simple">FFAAS</abbrev> 0358</italic>) <bold>a, f</bold> stipe with a bluish base <bold>c, d, i</bold> pileus with blue margin <bold>e, h</bold> densely white, pruinose to pubescent stipe. Scale bars: 10 mm (<bold>a, b, e, f, g, h</bold>); 5 mm (<bold>c, d</bold>); 2 mm (<bold>i, j</bold>). Photographs by Qin Na (<bold>a–f</bold>) and Yupeng Ge (<bold>g–j</bold>).</p></caption><graphic xmlns:xlink="http://www.w3.org/1999/xlink" xlink:href="mycokeys-90-119-g007.jpg" position="float" orientation="portrait" xlink:type="simple" id="oo_702809.jpg"><uri content-type="original_file" xlink:type="simple">https://binary.pensoft.net/fig/702809</uri></graphic></fig><p>Basidiospores [60/3/2] (6.2) 6.4–<bold>7.1</bold>–7.7 (7.9) × (4.4) 4.7–<bold>5.2</bold>–5.8 (6.0) μm [<italic>Q</italic> = 1.23–1.54, <bold>Q</bold> = <bold><italic>1.36</italic></bold> ± 0.071] [holotype [40/2/1] (6.4) 6.6–<bold>7.2</bold>–7.7 (7.8) × (4.7) 4.9–<bold>5.2</bold>–5.3 (5.7) μm, <italic>Q</italic> = 1.26–1.53, <bold>Q</bold> = <bold><italic>1.39</italic></bold> ± 0.070], broadly ellipsoid to ellipsoid, hyaline in 5% <abbrev xmlns:xlink="http://www.w3.org/1999/xlink" xlink:title="potassium hydroxide" id="ABBRID0EVNDI" xlink:type="simple">KOH</abbrev>, guttulate, smooth, thin-walled, amyloid. Basidia 26–35 × 6–12 μm, 4- or 2-spored, clavate. Cheilocystidia 32–48 × 4–6 μm, abundant, clustered, cylindrical or elongated clavate, apically broadly rounded, thin-walled, hyaline, forming a sterile lamellae edge. Pleurocystidia absent. Pileipellis an ixocutis with 2–4 μm wide hyphae, simple, cylindrical excrescences, 2–6 × 1–2 μm, embedded in gelatinous matter; acanathocysts absent. Hypodermium undifferentiated. Hyphae of the stipitipellis 3–6 μm in diameter, smooth, hyaline; caulocystidia smooth, transparent, of two shapes: (1) fusiform or cylindrical, 19–40 × 4–8 μm; (2) extremely long cylindrical, sometimes with a narrow apex, 115–178 × 5–9 μm. All tissues dextrinoid. Clamps present in all tissues.</p><fig id="F8" position="float" orientation="portrait"><object-id xmlns:xlink="http://www.w3.org/1999/xlink" content-type="doi" xlink:type="simple">10.3897/mycokeys.90.78880.figure8</object-id><object-id xmlns:xlink="http://www.w3.org/1999/xlink" content-type="arpha" xlink:type="simple">6A90DA14-FE99-57FD-AAEB-F78AF6F74975</object-id><label>Figure 8.</label><caption><p>Morphological features of <italic><tp:taxon-name><tp:taxon-name-part taxon-name-part-type="genus" reg="Mycena">Mycena</tp:taxon-name-part><tp:taxon-name-part taxon-name-part-type="species" reg="caeruleomarginata">caeruleomarginata</tp:taxon-name-part></tp:taxon-name></italic> (<italic><abbrev xmlns:xlink="http://www.w3.org/1999/xlink" xlink:title="Fungarium of the Fujian Academy of Agricultural Sciences" id="ABBRID0ENODI" xlink:type="simple">FFAAS</abbrev> 0357</italic>, holotype) <bold>a</bold> basidiomata <bold>b</bold> basidia <bold>c</bold> basidiospores <bold>d</bold> cheilocystidia <bold>e</bold> stipitipellis and caulocystidia <bold>f</bold> pileipellis. Scale bars: 10 mm (<bold>a</bold>); 10 μm (<bold>b–f</bold>). Drawings by Qin Na and Yupeng Ge.</p></caption><graphic xmlns:xlink="http://www.w3.org/1999/xlink" xlink:href="mycokeys-90-119-g008.jpg" position="float" orientation="portrait" xlink:type="simple" id="oo_702810.jpg"><uri content-type="original_file" xlink:type="simple">https://binary.pensoft.net/fig/702810</uri></graphic></fig></tp:treatment-sec><tp:treatment-sec sec-type="Habit and habitat" id="SECID0EHPDI"><title>Habit and habitat.</title><p>Scattered on rotten wood in <italic><tp:taxon-name><tp:taxon-name-part taxon-name-part-type="genus" reg="Picea">Picea</tp:taxon-name-part></tp:taxon-name></italic>, <italic><tp:taxon-name><tp:taxon-name-part taxon-name-part-type="genus" reg="Pinus">Pinus</tp:taxon-name-part></tp:taxon-name></italic>, <italic><tp:taxon-name><tp:taxon-name-part taxon-name-part-type="genus" reg="Quercus">Quercus</tp:taxon-name-part></tp:taxon-name></italic>, <italic><tp:taxon-name><tp:taxon-name-part taxon-name-part-type="genus" reg="Robinia">Robinia</tp:taxon-name-part></tp:taxon-name></italic> and <italic><tp:taxon-name><tp:taxon-name-part taxon-name-part-type="genus" reg="Tilia">Tilia</tp:taxon-name-part></tp:taxon-name></italic> mixed forests.</p><fig id="F9" position="float" orientation="portrait"><object-id xmlns:xlink="http://www.w3.org/1999/xlink" content-type="doi" xlink:type="simple">10.3897/mycokeys.90.78880.figure9</object-id><object-id xmlns:xlink="http://www.w3.org/1999/xlink" content-type="arpha" xlink:type="simple">C67EFC85-F931-5DC2-B858-B3223BA7007C</object-id><label>Figure 9.</label><caption><p>Microscopic features of <italic><tp:taxon-name><tp:taxon-name-part taxon-name-part-type="genus" reg="Mycena">Mycena</tp:taxon-name-part><tp:taxon-name-part taxon-name-part-type="species" reg="caeruleomarginata">caeruleomarginata</tp:taxon-name-part></tp:taxon-name></italic> (<italic><abbrev xmlns:xlink="http://www.w3.org/1999/xlink" xlink:title="Fungarium of the Fujian Academy of Agricultural Sciences" id="ABBRID0EERDI" xlink:type="simple">FFAAS</abbrev> 0357</italic>, holotype) <bold>a–d</bold> basidiospores <bold>e–g</bold> cheilocystidia <bold>h–j</bold> pileipellis <bold>j</bold> stipitipellis and caulocystidia. Scale bars: 5 μm (<bold>a–d)</bold>; 10 μm (<bold>e–j</bold>). Structures were stained with Congo Red medium before photographing.</p></caption><graphic xmlns:xlink="http://www.w3.org/1999/xlink" xlink:href="mycokeys-90-119-g009.jpg" position="float" orientation="portrait" xlink:type="simple" id="oo_702811.jpg"><uri content-type="original_file" xlink:type="simple">https://binary.pensoft.net/fig/702811</uri></graphic></fig></tp:treatment-sec><tp:treatment-sec sec-type="distribution" id="SECID0E1RDI"><title>Known distribution.</title><p>Jilin Province, China.</p></tp:treatment-sec><tp:treatment-sec sec-type="material" id="SECID0E6RDI"><title>Additional material examined.</title><p>Jilin Province: Hancongling, Erdaobaihe Town, Antu County, Yanbian Korean Autonomous Prefecture, <named-content xmlns:xlink="http://www.w3.org/1999/xlink" content-type="dwc:verbatimCoordinates" xlink:type="simple"><named-content content-type="geo-json" specific-use="{&#34;type&#34;:&#34;Point&#34;,&#34;coordinates&#34;:[128.251111,42.776667]}" id="NCID0EISDI" xlink:type="simple">42°46'36"N, 128°15'04"E</named-content></named-content>, 4 July 2021, Qin Na, Yupeng Ge, Binrong Ke and Chi Yang, <italic><abbrev xmlns:xlink="http://www.w3.org/1999/xlink" xlink:title="Fungarium of the Fujian Academy of Agricultural Sciences" id="ABBRID0EOSDI" xlink:type="simple">FFAAS</abbrev> 0358</italic> (collection number MY0343).</p></tp:treatment-sec><tp:treatment-sec sec-type="remarks" id="SECID0ETSDI"><title>Remarks.</title><p>The diagnostic features of <italic><tp:taxon-name><tp:taxon-name-part taxon-name-part-type="genus" reg="Mycena">M.</tp:taxon-name-part><tp:taxon-name-part taxon-name-part-type="species" reg="caeruleomarginata">caeruleomarginata</tp:taxon-name-part></tp:taxon-name></italic> can be used to distinguish this new taxon from the closely-related bluish species <italic><tp:taxon-name><tp:taxon-name-part taxon-name-part-type="genus" reg="Mycena">M.</tp:taxon-name-part><tp:taxon-name-part taxon-name-part-type="species" reg="subcaerulea">subcaerulea</tp:taxon-name-part></tp:taxon-name></italic>, <italic><tp:taxon-name><tp:taxon-name-part taxon-name-part-type="genus" reg="Mycena">M.</tp:taxon-name-part><tp:taxon-name-part taxon-name-part-type="species" reg="cyanorhiza">cyanorhiza</tp:taxon-name-part></tp:taxon-name></italic>, <italic><tp:taxon-name><tp:taxon-name-part taxon-name-part-type="genus" reg="Mycena">M.</tp:taxon-name-part><tp:taxon-name-part taxon-name-part-type="species" reg="amicta">amicta</tp:taxon-name-part></tp:taxon-name></italic> and <italic><tp:taxon-name><tp:taxon-name-part taxon-name-part-type="genus" reg="Mycena">M.</tp:taxon-name-part><tp:taxon-name-part taxon-name-part-type="species" reg="interrupta">interrupta</tp:taxon-name-part></tp:taxon-name></italic> (Table <xref ref-type="table" rid="T2">2</xref>). <italic><tp:taxon-name><tp:taxon-name-part taxon-name-part-type="genus" reg="Mycena">Mycena</tp:taxon-name-part><tp:taxon-name-part taxon-name-part-type="species" reg="subcaerulea">subcaerulea</tp:taxon-name-part></tp:taxon-name></italic>, the species most similar to <italic><tp:taxon-name><tp:taxon-name-part taxon-name-part-type="genus" reg="Mycena">M.</tp:taxon-name-part><tp:taxon-name-part taxon-name-part-type="species" reg="caeruleomarginata">caeruleomarginata</tp:taxon-name-part></tp:taxon-name></italic>, differs in having a pileus that is distinctly greyish-brown with a blue centre and margin, turning yellow with age, a stipe tinged greenish-blue and globose to subglobose basidiospores (<italic>Q</italic> = 1.01–1.14) according to the original description and our observations (<xref ref-type="bibr" rid="B47">Saccardo 1887</xref>; <xref ref-type="bibr" rid="B51">Smith 1947</xref>) (Figs <xref ref-type="fig" rid="F5">5</xref>, <xref ref-type="fig" rid="F6">6</xref>; Table <xref ref-type="table" rid="T2">2</xref>). Similar to <italic><tp:taxon-name><tp:taxon-name-part taxon-name-part-type="genus" reg="Mycena">M.</tp:taxon-name-part><tp:taxon-name-part taxon-name-part-type="species" reg="caeruleomarginata">caeruleomarginata</tp:taxon-name-part></tp:taxon-name></italic>, <italic><tp:taxon-name><tp:taxon-name-part taxon-name-part-type="genus" reg="Mycena">M.</tp:taxon-name-part><tp:taxon-name-part taxon-name-part-type="species" reg="cyanorhiza">cyanorhiza</tp:taxon-name-part></tp:taxon-name></italic> has an entirely puberulous, pruinose stipe with a sky blue base and possesses a gelatinous pileus; however, the pileus of <italic><tp:taxon-name><tp:taxon-name-part taxon-name-part-type="genus" reg="Mycena">M.</tp:taxon-name-part><tp:taxon-name-part taxon-name-part-type="species" reg="cyanorhiza">cyanorhiza</tp:taxon-name-part></tp:taxon-name></italic> is pale brown, grey to almost white, without a bluish tinge and this species has elongated ellipsoid basidiospores (<italic>Q</italic> &gt; 1.6) and lacks smooth cheilocystidia and caulocystidia (<xref ref-type="bibr" rid="B5">Aronsen and Læssøe 2016</xref>; <xref ref-type="bibr" rid="B38">Perry et al. 2020</xref>). In addition, <italic><tp:taxon-name><tp:taxon-name-part taxon-name-part-type="genus" reg="Mycena">M.</tp:taxon-name-part><tp:taxon-name-part taxon-name-part-type="species" reg="amicta">amicta</tp:taxon-name-part></tp:taxon-name></italic> resembles <italic><tp:taxon-name><tp:taxon-name-part taxon-name-part-type="genus" reg="Mycena">M.</tp:taxon-name-part><tp:taxon-name-part taxon-name-part-type="species" reg="caeruleomarginata">caeruleomarginata</tp:taxon-name-part></tp:taxon-name></italic> in its bluish pileus, pruinose stipe and pileipellis embedded in a layer of gelatinous matter, but the former differs in having a pale grey-brown pileus that is sometimes ochraceous yellow and greenish when young and bluish when old, a raphanoid odour and elongated ellipsoid basidiospores (7.5–10.7 × 4.5–6.0 µm) (<xref ref-type="bibr" rid="B44">Robich 2003</xref>; <xref ref-type="bibr" rid="B5">Aronsen and Læssøe 2016</xref>). The Southern Hemisphere species <italic><tp:taxon-name><tp:taxon-name-part taxon-name-part-type="genus" reg="Mycena">M.</tp:taxon-name-part><tp:taxon-name-part taxon-name-part-type="species" reg="interrupta">interrupta</tp:taxon-name-part></tp:taxon-name></italic> is well characterised by its blue pileus at maturity, a translucent stipe with a basal disc and cheilocystidia with excrescences (<xref ref-type="bibr" rid="B11">Grgurinovic 2003</xref>). Furthermore, two new species with bluish basidiomata reported from East Asia, <italic><tp:taxon-name><tp:taxon-name-part taxon-name-part-type="genus" reg="Mycena">M.</tp:taxon-name-part><tp:taxon-name-part taxon-name-part-type="species" reg="lazulina">lazulina</tp:taxon-name-part></tp:taxon-name></italic> and <italic><tp:taxon-name><tp:taxon-name-part taxon-name-part-type="genus" reg="Mycena">M.</tp:taxon-name-part><tp:taxon-name-part taxon-name-part-type="species" reg="indigotica">indigotica</tp:taxon-name-part></tp:taxon-name></italic>, can be easily distinguished from the new species in their whitish pileus or tubes similar to <italic><tp:taxon-name><tp:taxon-name-part taxon-name-part-type="genus" reg="Boletus">Boletus</tp:taxon-name-part></tp:taxon-name></italic>; <italic><tp:taxon-name><tp:taxon-name-part taxon-name-part-type="genus" reg="Mycena">M.</tp:taxon-name-part><tp:taxon-name-part taxon-name-part-type="species" reg="lazulina">lazulina</tp:taxon-name-part></tp:taxon-name></italic> having cheilocystidia with numerous excrescences and <italic><tp:taxon-name><tp:taxon-name-part taxon-name-part-type="genus" reg="Mycena">M.</tp:taxon-name-part><tp:taxon-name-part taxon-name-part-type="species" reg="indigotica">indigotica</tp:taxon-name-part></tp:taxon-name></italic> possesses globose basidiospores (<xref ref-type="bibr" rid="B53">Terashima et al. 2016</xref>; <xref ref-type="bibr" rid="B57">Wei and Kirschner 2019</xref>). <italic><tp:taxon-name><tp:taxon-name-part taxon-name-part-type="genus" reg="Mycena">Mycena</tp:taxon-name-part><tp:taxon-name-part taxon-name-part-type="species" reg="caeruleogrisea">caeruleogrisea</tp:taxon-name-part></tp:taxon-name></italic> and <italic><tp:taxon-name><tp:taxon-name-part taxon-name-part-type="genus" reg="Mycena">M.</tp:taxon-name-part><tp:taxon-name-part taxon-name-part-type="species" reg="caeruleomarginata">caeruleomarginata</tp:taxon-name-part></tp:taxon-name></italic> share the same bluish pileus and stipe base, smooth and cylindrical cheilocystidia and pileipellis embedded in a layer of gelatinous matter. <italic><tp:taxon-name><tp:taxon-name-part taxon-name-part-type="genus" reg="Mycena">Mycena</tp:taxon-name-part><tp:taxon-name-part taxon-name-part-type="species" reg="caeruleomarginata">caeruleomarginata</tp:taxon-name-part></tp:taxon-name></italic> can be readily distinguished, however, based on the dark brown colour of the pileus with a blue margin, yellowish-brown to light brown stipe, broadly ellipsoid to ellipsoid spores and caulocystidia of two shapes.</p></tp:treatment-sec><tp:treatment-sec><!--Section generated to contain objects referenced in tp:taxon-treatment.--><table-wrap id="T2" position="float" orientation="portrait"><label>Table 2.</label><caption><p>Morphological comparison of <italic><tp:taxon-name><tp:taxon-name-part taxon-name-part-type="genus" reg="Mycena">Mycena</tp:taxon-name-part><tp:taxon-name-part taxon-name-part-type="species" reg="caeruleogrisea">caeruleogrisea</tp:taxon-name-part></tp:taxon-name></italic>, <italic><tp:taxon-name><tp:taxon-name-part taxon-name-part-type="genus" reg="Mycena">M.</tp:taxon-name-part><tp:taxon-name-part taxon-name-part-type="species" reg="caeruleomarginata">caeruleomarginata</tp:taxon-name-part></tp:taxon-name></italic>, and related species.</p></caption><table id="TID0EG6DI" rules="all"><tbody><tr><th rowspan="1" colspan="1">Taxa</th><th rowspan="1" colspan="1">
                    <italic>
                      <tp:taxon-name><tp:taxon-name-part taxon-name-part-type="genus" reg="Mycena">M.</tp:taxon-name-part><tp:taxon-name-part taxon-name-part-type="species" reg="caeruleogrisea">caeruleogrisea</tp:taxon-name-part></tp:taxon-name>
                    </italic>
                  </th><th rowspan="1" colspan="1">
                    <italic>
                      <tp:taxon-name><tp:taxon-name-part taxon-name-part-type="genus" reg="Mycena">M.</tp:taxon-name-part><tp:taxon-name-part taxon-name-part-type="species" reg="caeruleomarginata">caeruleomarginata</tp:taxon-name-part></tp:taxon-name>
                    </italic>
                  </th><th rowspan="1" colspan="1">
                    <italic>
                      <tp:taxon-name><tp:taxon-name-part taxon-name-part-type="genus" reg="Mycena">M.</tp:taxon-name-part><tp:taxon-name-part taxon-name-part-type="species" reg="subcaerulea">subcaerulea</tp:taxon-name-part></tp:taxon-name>
                    </italic>
                  </th><th rowspan="1" colspan="1">
                    <italic>
                      <tp:taxon-name><tp:taxon-name-part taxon-name-part-type="genus" reg="Mycena">M.</tp:taxon-name-part><tp:taxon-name-part taxon-name-part-type="species" reg="amicta">amicta</tp:taxon-name-part></tp:taxon-name>
                    </italic>
                  </th><th rowspan="1" colspan="1">
                    <italic>
                      <tp:taxon-name><tp:taxon-name-part taxon-name-part-type="genus" reg="Mycena">M.</tp:taxon-name-part><tp:taxon-name-part taxon-name-part-type="species" reg="cyanorhiza">cyanorhiza</tp:taxon-name-part></tp:taxon-name>
                    </italic>
                  </th><th rowspan="1" colspan="1">
                    <italic>
                      <tp:taxon-name><tp:taxon-name-part taxon-name-part-type="genus" reg="Mycena">M.</tp:taxon-name-part><tp:taxon-name-part taxon-name-part-type="species" reg="interrupta">interrupta</tp:taxon-name-part></tp:taxon-name>
                    </italic>
                  </th></tr><tr><td rowspan="1" colspan="1">
                    <bold>Pileus</bold>
                  </td><td rowspan="1" colspan="1">12–25 mm diam., hemispherical when young, conical, obtusely conical, campanulate with age, smooth when young, becoming slightly brownish scaly at the center, pruinose, acid blue to dull blue at the center and margin pallescent, turning bluish gray, covered by a separable, gelatinous pellicle.</td><td rowspan="1" colspan="1">3.5–13 mm in diam., parabolic, obtusely conical when young, hemispherical, campanulate with age, with an umbo at the center, shallowly sulcate, translucent-striate, smooth, gelatinous slightly, the margin infrequently out of flatness, brown to dark brown, becoming acid blue to dull blue towards the margin, with a greyish white margin, covered by a separable, sticky pellicle.</td><td rowspan="1" colspan="1">(3)5–15(25) mm broad, more or less ovoid with an appressed or slightly incurved margin, becoming obtusely conic to campanulate, surface lubricous subviscid, glabrous or appearing somewhat granulose near the margin, translucent-striate, pellicle tenacious and completely separable, pale blue or greenish blue, soon tinged with brown and assuming various degrees of bluish, greenish, or grayish brown with a pallid margin, often sordid yellowish in age, bluish tints often lingering on the margin.</td><td rowspan="1" colspan="1">5–15 mm wide, conical to campanulate, ± sulcate, translucent-striate, finely puberulous, covered with a separable gelatinous pellicle, pale grey-brown or pale sepia brown, sometimes with an olivaceous, greenish or bluish green shade, margin often bluish green, or more rarely dingy citrine to ochraceous yellow.</td><td rowspan="1" colspan="1">2–5(–10) mm wide, covered with a (separable), gelatinous pellicle, at first ± globose, then hemispherical to parabolic, becoming convex or somewhat depressed, but also with a small papilla, sulcate, translucent-striate, pruinose, glabrescent, somewhat lubricous, initially pale brown, then pale grey with darked centre, becoming almost white with age.</td><td rowspan="1" colspan="1">16 mm in diam., up to 4 mm high, at first subglobose to ovoid-conical, with age becoming convex to shallowly so, slightly depressed at apex, shiny, gelatinous, minutely radially rugulose, ± pruinose in places, at first dull blue at apex, below apex, becoming dull blue towards margin; margin decurved, entire, sulcate, striate, faintly translucent-striate.</td></tr><tr><td rowspan="1" colspan="1">
                    <bold>Context</bold>
                  </td><td rowspan="1" colspan="1">White, thin, fragile.</td><td rowspan="1" colspan="1">White, fragile, thin.</td><td rowspan="1" colspan="1">Thin, pallid, pliant.</td><td rowspan="1" colspan="1">–</td><td rowspan="1" colspan="1">–</td><td rowspan="1" colspan="1">Very thin to moderately thick at apex, translucent white or translucent greyish white.</td></tr><tr><td rowspan="1" colspan="1">
                    <bold>Lamellae</bold>
                  </td><td rowspan="1" colspan="1">16–28 reaching the stem, adnate to slightly adnexed with a short tooth, narrowly spaced, white, with intervenose veins.</td><td rowspan="1" colspan="1">14–25 reaching the stem, adnate to slightly adnexed with a short tooth, white, with unconspicuous intervenose veins, edges concolorous with the face.</td><td rowspan="1" colspan="1">Close to crowded, 18–25 reach the stipe, two or three tiers of lamellulae, ascending-adnate, sometimes narrowly adnate or practically free, narrow to moderately broad, white or tinged grayish, edges slightly fimbriate.</td><td rowspan="1" colspan="1">17–25 reaching the stem, ascending, adnexed, greyish to greyish brown; edge whitish, at times yellowish, greenish or bluish near the cap margin.</td><td rowspan="1" colspan="1">9–14 reaching the stem, ascending, adnexed to fairly broadly adnate or almost free, sometimes with a pseudocollarium, whitish or pale grey; edge whitish and separable as an elastic-tough thread.</td><td rowspan="1" colspan="1">Free from stipe or adnately attached to obvious circular descent of pileal flesh, moderately close to distant, five to seven per quadrant, subventricose, moderately broad to broad; edge marginate, blue; sides minutely pruinose, white; with one or two series of lamellulae.</td></tr><tr><td rowspan="1" colspan="1">
                    <bold>Stipe</bold>
                  </td><td rowspan="1" colspan="1">48–76 × 1.5–2.0 mm, equal or slightly broadened below, hollow, fragile, pruinose, white, base acid blue in the whole age, covered with white fibrils.</td><td rowspan="1" colspan="1">32–46 × 1.0–2.0 mm, equal, base sometimes slightly broaden, fragile, hollow, pruinose, puberulous entirely when young, becoming sparely especially in the middle part when old, yellowish brown to light brown, base with acid blue tinge, covered with a bit white fibrils.</td><td rowspan="1" colspan="1">3–8 cm long, 1–2 (2.5) mm. thick, equal, terete, flexuous or strict, tubular, cartilaginous, elastic, at first densely pruinose or minutely pubescent over all form a dense coating of caulocystidia, somewhat glabrescent, base mycelioid, the mycelium blue at first but soon fading to white, bluish to greenish blue above at first, soon fading to grayish or finally sordid brownish.</td><td rowspan="1" colspan="1">40–70 × 0.5–2 mm, cylindrical, entirely covered with a dense and fairly coarse, white pubescence, greyish brown, usually somewhat paler at the apex, occasionally with a slight lilaceous or violaceous tint; base at times somewhat rooting, concolorous or with some blue-green stains or entirely blue, even the substrate may be stained blue.</td><td rowspan="1" colspan="1">5–30 (–70) × 0.5–1 mm, cylindrical, entirely puberulous, glabrescent in the middle part, pale grey to hyaline-white; base hirsute, sky blue (also in the flesh), springing from a patch of fine, radiating, white fibrils.</td><td rowspan="1" colspan="1">Up to 22 mm long, cylindrical, moist to dry, often pruinose especially towards base, translucent white, attached to substratum via white pruinose disc borne on a flattened dull blue base.</td></tr><tr><td rowspan="1" colspan="1">
                    <bold>Odor &amp; taste</bold>
                  </td><td rowspan="1" colspan="1">Indistinctive</td><td rowspan="1" colspan="1">Indistinctive</td><td rowspan="1" colspan="1">Mild</td><td rowspan="1" colspan="1">Indistinct to raphanoid.</td><td rowspan="1" colspan="1">Smell none or reported as faintly nitrous; taste not recorded.</td><td rowspan="1" colspan="1">Odour not distinctive.</td></tr><tr><td rowspan="1" colspan="1">
                    <bold>Spores</bold>
                  </td><td rowspan="1" colspan="1">(9.0) 9.3–11.6 (11.8) × (6.0) 6.2–7.3 (7.7) μm, Q = 1.5–1.7, ellipsoid, amyloid.</td><td rowspan="1" colspan="1">(6.2) 6.4–7.7 (7.9) × (4.4) 4.7–5.8 (6.0) μm, Q = 1.23–1.54, broadly ellipsoid to ellipsoid, amyloid.</td><td rowspan="1" colspan="1">6–8 × 6–7 (8) μm, globose or subglobose, amyloid.</td><td rowspan="1" colspan="1">7.5–10.7 × 4.5–6 μm, Q = 1.5–1.9, Qav ≈ 1.6, pip-shaped, amyloid.</td><td rowspan="1" colspan="1">6.5–9 × 4–5 μm, Q = 1.6–2.2, Qav ≈ 1.8, pip-shaped, amyloid.</td><td rowspan="1" colspan="1">(54/3), 8.4–11.6 (x̄ = 9.9, SD = ± 0.7) × 5.7–8.8 (x̄ = 7.0, SD = ± 0.6) μm, Q = 1.4, broadly ellipsoidal rarely subglobose, with prominent short, oblique apiculus, amyloid.</td></tr><tr><td rowspan="1" colspan="1">
                    <bold>Basidia</bold>
                  </td><td rowspan="1" colspan="1">22–29 × 7–9 μm, 4- or 2-spored.</td><td rowspan="1" colspan="1">26–35 × 6–12 μm, 4- or 2-spored.</td><td rowspan="1" colspan="1">4-spored</td><td rowspan="1" colspan="1">30–40 × 6–7 μm, clavate, 4-spored.</td><td rowspan="1" colspan="1">18–25 × 6.5–11 μm, clavate, 4-spored.</td><td rowspan="1" colspan="1">(27/2), 21.6–39.8 (x̄ = 29.0, SD = ± 5.2) × 8.3–16.0 (x̄ = 11.6, SD = ± 2.6) μm, 4-spored, rarely 2-spored, sterigmata to 8.8 μm long.</td></tr><tr><td rowspan="1" colspan="1">
                    <bold>Cheilocystidia</bold>
                  </td><td rowspan="1" colspan="1">40–62 × 4–6 μm, clustered, abundant, long clavate or cylindrical, apically broadly rounded, thin-walled, hyaline, forming a sterile lamellae edge.</td><td rowspan="1" colspan="1">32–48 × 4–6 μm, abundant, clustered, cylindrical or long clavate, apically broadly rounded, thin-walled, hyaline, forming a sterile lamellae edge.</td><td rowspan="1" colspan="1">Abundant, 32–60 × 5–8 μm, subfusoid with obtuse apices but becoming more or less cylindric, sometimes flexuous, smooth, hyaline.</td><td rowspan="1" colspan="1">16–45 × 3.5–7 μm, clavate, subfusiform or more often cylindrical.</td><td rowspan="1" colspan="1">9–20 × 5.5–7 μm, embedded in gelatinous matter, clavate to obpyriform, with few, simple to branched excrescences, 3–14 × 1–1.5 μm.</td><td rowspan="1" colspan="1">Abundant, (30/1), 16.8–44.8 (x̄ = 25.5, SD = ± 6.55) × 5.6–13.6 (x̄ = 8.4, SD = ± 1.8) μm, filamentous, cylindrical, clavate to ovoid, sometimes ventricose at base, with nodulose excrescences.</td></tr><tr><td rowspan="1" colspan="1">
                    <bold>Pleurocystidia</bold>
                  </td><td rowspan="1" colspan="1">Absent</td><td rowspan="1" colspan="1">Absent</td><td rowspan="1" colspan="1">Not differentiated</td><td rowspan="1" colspan="1">Absent</td><td rowspan="1" colspan="1">Absent</td><td rowspan="1" colspan="1">Absent</td></tr><tr><td rowspan="1" colspan="1">
                    <bold>Pileipellis</bold>
                  </td><td rowspan="1" colspan="1">Hyphae 1–4 μm wide, sparse, smooth or sparsely coated with simple, cylindrical excrescences or inflated cells, 3.1–11.2 × 0.8–1.7 μm, embedded in gelatinous matter.</td><td rowspan="1" colspan="1">Hyphae 2–4 μm wide, with simple, cylindrical excrescences, 2.0–6.4 × 0.6–1.8 μm, embedded in gelatinous matter.</td><td rowspan="1" colspan="1">A thick gelatinous pellicle (blue color located along the surface of the pellicle in incompletely gelatinized hyphae).</td><td rowspan="1" colspan="1">Hyphae 2–4.5 μm wide, branched, anastomosing, smooth with scattered, cylindrical excrescences, embedded in a layer of gelatinous matter.</td><td rowspan="1" colspan="1">Hyphae 1.5–3.5 μm wide, embedded in gelatinous matter, very branched, covered with scattered, simple to branched excrescences, protruding through the gelatinous layer.</td><td rowspan="1" colspan="1">Hyphae (28/1), 2.8–8.0 (x̄ = 5.4, SD = ± 1.4) μm in diam., nodulose-diverticulate with dense nodulose to cylindrical excrescences, gelatinized.</td></tr><tr><td rowspan="1" colspan="1">
                    <bold>Stipitipellis</bold>
                  </td><td rowspan="1" colspan="1">Hyphae 3–8 μm in diameter, smooth, hyaline.</td><td rowspan="1" colspan="1">Hyphae 3–6 μm in diameter, smooth, hyaline.</td><td rowspan="1" colspan="1">–</td><td rowspan="1" colspan="1">Hyphae 2–3.5 μm wide, smooth</td><td rowspan="1" colspan="1">Hyphae 1–3 μm wide, smooth.</td><td rowspan="1" colspan="1">Hyphae (26/1), 1.6–3.2 (x̄ = 2.4, SD = ± 0.4) μm in diam., not gelatinized.</td></tr><tr><td rowspan="1" colspan="1">
                    <bold>Caulocystidia</bold>
                  </td><td rowspan="1" colspan="1">38–69 × 6–8 μm, long cylindrical, smooth, transparent.</td><td rowspan="1" colspan="1">19–40 × 4–8 μm, smooth, transparent, two shapes: fusiform or cylindrical.</td><td rowspan="1" colspan="1">Covered with numerous cystidia, elongated and flexuous.</td><td rowspan="1" colspan="1">50–145 × 8–11.5 μm, fusiform to subcylindrical.</td><td rowspan="1" colspan="1">Up to 60 × 7 μm, simple to furcate or somewhat branched.</td><td rowspan="1" colspan="1">Often fasciculate, (25/1), 50.6–128.0 (x̄ = 75.0, SD = ± 19.8) × 5.0–8.8 (x̄ = 6.3, SD = ± 1.1) μm, filamentous to slightly ventricose especially towards base, rarely bifurcate.</td></tr><tr><td rowspan="1" colspan="1">
                    <bold>Clamps</bold>
                  </td><td rowspan="1" colspan="1">Present</td><td rowspan="1" colspan="1">Present</td><td rowspan="1" colspan="1">Present</td><td rowspan="1" colspan="1">Present</td><td rowspan="1" colspan="1">Present</td><td rowspan="1" colspan="1">Present</td></tr><tr><td rowspan="1" colspan="1">
                    <bold>Habitat</bold>
                  </td><td rowspan="1" colspan="1">Scattered, on humus and fallen leaves in <italic><tp:taxon-name><tp:taxon-name-part taxon-name-part-type="genus" reg="Acer">Acer</tp:taxon-name-part></tp:taxon-name></italic>, <italic><tp:taxon-name><tp:taxon-name-part taxon-name-part-type="genus" reg="Populus">Populus</tp:taxon-name-part></tp:taxon-name></italic>, <italic><tp:taxon-name><tp:taxon-name-part taxon-name-part-type="genus" reg="Pinus">Pinus</tp:taxon-name-part></tp:taxon-name></italic>, and <italic><tp:taxon-name><tp:taxon-name-part taxon-name-part-type="genus" reg="Quercus">Quercus</tp:taxon-name-part></tp:taxon-name></italic> mixed forests.</td><td rowspan="1" colspan="1">Scattered, on rotten wood in <italic><tp:taxon-name><tp:taxon-name-part taxon-name-part-type="genus" reg="Picea">Picea</tp:taxon-name-part></tp:taxon-name></italic>, <italic><tp:taxon-name><tp:taxon-name-part taxon-name-part-type="genus" reg="Pinus">Pinus</tp:taxon-name-part></tp:taxon-name></italic>, <italic><tp:taxon-name><tp:taxon-name-part taxon-name-part-type="genus" reg="Quercus">Quercus</tp:taxon-name-part></tp:taxon-name></italic>, <italic><tp:taxon-name><tp:taxon-name-part taxon-name-part-type="genus" reg="Robinia">Robinia</tp:taxon-name-part></tp:taxon-name></italic>, and <italic><tp:taxon-name><tp:taxon-name-part taxon-name-part-type="genus" reg="Tilia">Tilia</tp:taxon-name-part></tp:taxon-name></italic> mixed forests.</td><td rowspan="1" colspan="1">Single, scattered or gregarious on debris, decaying wood, or on the bark around the bases of live trees of oak in particular, but also occurring quite frequently on decaying wood of basswood, elm, beech, and other hardwoods.</td><td rowspan="1" colspan="1">On wood and woody debris, mostly from conifers but also deciduous trees, also among leaves and needles.</td><td rowspan="1" colspan="1">On conifers (<italic><tp:taxon-name><tp:taxon-name-part taxon-name-part-type="genus" reg="Picea">Picea</tp:taxon-name-part></tp:taxon-name></italic>, <italic><tp:taxon-name><tp:taxon-name-part taxon-name-part-type="genus" reg="Pinus">Pinus</tp:taxon-name-part></tp:taxon-name></italic> and <italic><tp:taxon-name><tp:taxon-name-part taxon-name-part-type="genus" reg="Larix">Larix</tp:taxon-name-part></tp:taxon-name></italic>) bark and twigs, often on small bark fragments deep in grass.</td><td rowspan="1" colspan="1">Generally gregarious, often abundant, rarely solitary or scattered, on fallen decayed logs or stumps of <italic><tp:taxon-name><tp:taxon-name-part taxon-name-part-type="genus" reg="Eucalyptus">Eucalyptus</tp:taxon-name-part></tp:taxon-name></italic>, <italic><tp:taxon-name><tp:taxon-name-part taxon-name-part-type="genus" reg="Nothofagus">Nothofagus</tp:taxon-name-part></tp:taxon-name></italic>, <italic><tp:taxon-name><tp:taxon-name-part taxon-name-part-type="genus" reg="Bedfordia">Bedfordia</tp:taxon-name-part></tp:taxon-name></italic>, <italic><tp:taxon-name><tp:taxon-name-part taxon-name-part-type="genus" reg="Pinus">Pinus</tp:taxon-name-part></tp:taxon-name></italic>, etc. forest.</td></tr><tr><td rowspan="1" colspan="1">
                    <bold>Distribution</bold>
                  </td><td rowspan="1" colspan="1">China</td><td rowspan="1" colspan="1">China</td><td rowspan="1" colspan="1">North America (Alabama, Carolina, New York, Tennessee, Pennsylvania, Michigan); Canada (Nova Scotia, Ontario, Manitoba)</td><td rowspan="1" colspan="1">Europe (Scandinavia, Netherlands, Italy)</td><td rowspan="1" colspan="1">Europe (UK, Denmark, Italy)</td><td rowspan="1" colspan="1">Australia and New Zealand</td></tr><tr><td rowspan="1" colspan="1">
                    <bold>Occurrence time</bold>
                  </td><td rowspan="1" colspan="1">Summer to autumn.</td><td rowspan="1" colspan="1">Late summer to early autumn.</td><td rowspan="1" colspan="1">Spring to fall, more abundant locally in the spring.</td><td rowspan="1" colspan="1">Late summer to late autumn, rarely in spring.</td><td rowspan="1" colspan="1">Summer to autumn.</td><td rowspan="1" colspan="1">March to July.</td></tr><tr><td rowspan="1" colspan="1">
                    <bold>References</bold>
                  </td><td rowspan="1" colspan="1">This study</td><td rowspan="1" colspan="1">This study</td><td rowspan="1" colspan="1"><xref ref-type="bibr" rid="B47">Saccardo 1887</xref>; <xref ref-type="bibr" rid="B51">Smith 1947</xref></td><td rowspan="1" colspan="1"><xref ref-type="bibr" rid="B44">Robich 2003</xref>; <xref ref-type="bibr" rid="B5">Aronsen and Læssøe 2016</xref></td><td rowspan="1" colspan="1"><xref ref-type="bibr" rid="B44">Robich 2003</xref>; <xref ref-type="bibr" rid="B5">Aronsen and Læssøe 2016</xref>; Perry 2020</td><td rowspan="1" colspan="1">
                    <xref ref-type="bibr" rid="B11">Grgurinovic 2003</xref>
                  </td></tr></tbody></table></table-wrap><fig id="F5" position="float" orientation="portrait"><object-id xmlns:xlink="http://www.w3.org/1999/xlink" content-type="doi" xlink:type="simple">10.3897/mycokeys.90.78880.figure5</object-id><object-id xmlns:xlink="http://www.w3.org/1999/xlink" content-type="arpha" xlink:type="simple">B9F3C400-6B77-5468-BFC5-22BE01245193</object-id><label>Figure 5.</label><caption><p>Microscopic features of <italic><tp:taxon-name><tp:taxon-name-part taxon-name-part-type="genus" reg="Mycena">Mycena</tp:taxon-name-part><tp:taxon-name-part taxon-name-part-type="species" reg="subcaerulea">subcaerulea</tp:taxon-name-part></tp:taxon-name></italic><bold>a, b</bold> basidiospores (<named-content xmlns:xlink="http://www.w3.org/1999/xlink" content-type="dwc:institutional_code" xlink:title="University of Tennessee" xlink:href="http://grbio.org/institution/university-tennessee" xlink:type="simple">TENN</named-content>-F-057919) <bold>c</bold> basidiospores (<abbrev xmlns:xlink="http://www.w3.org/1999/xlink" xlink:title="University of Cornell" id="ABBRID0EBEDI" xlink:type="simple">CUP</abbrev>-A-002382) <bold>d</bold> basidiospores (<abbrev xmlns:xlink="http://www.w3.org/1999/xlink" xlink:title="University of Cornell" id="ABBRID0EHEDI" xlink:type="simple">CUP</abbrev>-A-015138) <bold>e–g</bold> cheilocystidia (<named-content xmlns:xlink="http://www.w3.org/1999/xlink" content-type="dwc:institutional_code" xlink:title="University of Tennessee" xlink:href="http://grbio.org/institution/university-tennessee" xlink:type="simple">TENN</named-content>-F-057919) <bold>h, i</bold> pileipellis (<named-content xmlns:xlink="http://www.w3.org/1999/xlink" content-type="dwc:institutional_code" xlink:title="University of Tennessee" xlink:href="http://grbio.org/institution/university-tennessee" xlink:type="simple">TENN</named-content>-F-057919) <bold>j</bold> stipitipellis and caulocystidia (<named-content xmlns:xlink="http://www.w3.org/1999/xlink" content-type="dwc:institutional_code" xlink:title="University of Tennessee" xlink:href="http://grbio.org/institution/university-tennessee" xlink:type="simple">TENN</named-content>-F-057919). Scale bars: 5 μm (<bold>a–d)</bold>; 10 μm (<bold>e–j)</bold>. Structures were stained with Congo Red medium before photographing.</p></caption><graphic xmlns:xlink="http://www.w3.org/1999/xlink" xlink:href="mycokeys-90-119-g005.jpg" position="float" orientation="portrait" xlink:type="simple" id="oo_702807.jpg"><uri content-type="original_file" xlink:type="simple">https://binary.pensoft.net/fig/702807</uri></graphic></fig><fig id="F6" position="float" orientation="portrait"><object-id xmlns:xlink="http://www.w3.org/1999/xlink" content-type="doi" xlink:type="simple">10.3897/mycokeys.90.78880.figure6</object-id><object-id xmlns:xlink="http://www.w3.org/1999/xlink" content-type="arpha" xlink:type="simple">EDEB9B09-E8B2-5AF7-B64E-E55752E0231D</object-id><label>Figure 6.</label><caption><p>Morphological features of <italic><tp:taxon-name><tp:taxon-name-part taxon-name-part-type="genus" reg="Mycena">Mycena</tp:taxon-name-part><tp:taxon-name-part taxon-name-part-type="species" reg="subcaerulea">subcaerulea</tp:taxon-name-part></tp:taxon-name></italic><bold>a</bold> basidiospores <bold>b</bold> basidia <bold>c</bold> stipitipellis and caulocystidia <bold>d</bold> cheilocystidia <bold>e</bold> pileipellis. Scale bars: 10 μm (<bold>a–e</bold>). Drawings by Qin Na and Yupeng Ge.</p></caption><graphic xmlns:xlink="http://www.w3.org/1999/xlink" xlink:href="mycokeys-90-119-g006.jpg" position="float" orientation="portrait" xlink:type="simple" id="oo_702808.jpg"><uri content-type="original_file" xlink:type="simple">https://binary.pensoft.net/fig/702808</uri></graphic></fig></tp:treatment-sec><ref-list><ref id="B47"><mixed-citation xmlns:xlink="http://www.w3.org/1999/xlink" xlink:type="simple"><person-group><name name-style="western"><surname>Saccardo</surname><given-names>PA</given-names></name></person-group> (<year>1887</year>) <source>Sylloge Hymenomycetum, Vol. I. <tp:taxon-name><tp:taxon-name-part taxon-name-part-type="suborder">Agaricineae</tp:taxon-name-part></tp:taxon-name> (in Latin).</source><publisher-name>Sylloge Fungorum</publisher-name>, <publisher-loc>Berlin</publisher-loc>, <size units="page">1146 pp</size>.</mixed-citation></ref><ref id="B51"><mixed-citation xmlns:xlink="http://www.w3.org/1999/xlink" xlink:type="simple"><person-group><name name-style="western"><surname>Smith</surname><given-names>AH</given-names></name></person-group> (<year>1947</year>) <source>North American species of <italic><tp:taxon-name><tp:taxon-name-part taxon-name-part-type="genus">Mycena</tp:taxon-name-part></tp:taxon-name></italic>.</source><publisher-name>University of Michigan Press</publisher-name>, <publisher-loc>Ann Arbor, Michigan</publisher-loc>, <size units="page">521 pp</size>.</mixed-citation></ref><ref id="B44"><mixed-citation xmlns:xlink="http://www.w3.org/1999/xlink" xlink:type="simple"><person-group><name name-style="western"><surname>Robich</surname><given-names>G</given-names></name></person-group> (<year>2003</year>) <source><italic><tp:taxon-name><tp:taxon-name-part taxon-name-part-type="genus">Mycena</tp:taxon-name-part></tp:taxon-name></italic> d’Europa.</source><publisher-name>Associazione Micologica Bresadola</publisher-name>, <publisher-loc>Trento</publisher-loc>, <size units="page">728 pp</size>.</mixed-citation></ref><ref id="B5"><mixed-citation xmlns:xlink="http://www.w3.org/1999/xlink" xlink:type="simple"><person-group><name name-style="western"><surname>Aronsen</surname><given-names>A</given-names></name><name name-style="western"><surname>Læssøe</surname><given-names>T</given-names></name></person-group> (<year>2016</year>) <source>The Genus <italic><tp:taxon-name><tp:taxon-name-part taxon-name-part-type="genus">Mycena</tp:taxon-name-part></tp:taxon-name></italic> s.l. <tp:taxon-name><tp:taxon-name-part taxon-name-part-type="kingdom">Fungi</tp:taxon-name-part></tp:taxon-name> of Northern Europe Vol. 5.</source><publisher-name>Narayana Press</publisher-name>, <publisher-loc>Gylling, Denmark</publisher-loc>, <size units="page">373 pp</size>.</mixed-citation></ref><ref id="B11"><mixed-citation xmlns:xlink="http://www.w3.org/1999/xlink" xlink:type="simple"><person-group><name name-style="western"><surname>Grgurinovic</surname><given-names>CA</given-names></name></person-group> (<year>2003</year>) The genus <italic><tp:taxon-name><tp:taxon-name-part taxon-name-part-type="genus">Mycena</tp:taxon-name-part></tp:taxon-name></italic> in south-eastern Australia. Fungal Diversity Press, 329 pp.</mixed-citation></ref><ref id="B38"><mixed-citation xmlns:xlink="http://www.w3.org/1999/xlink" xlink:type="simple"><person-group><name name-style="western"><surname>Perry</surname><given-names>BA</given-names></name><name name-style="western"><surname>Keller</surname><given-names>HW</given-names></name><name name-style="western"><surname>Forrester</surname><given-names>ED</given-names></name><name name-style="western"><surname>Stone</surname><given-names>BG</given-names></name></person-group> (<year>2020</year>) <article-title>A new corticolous species of <tp:taxon-name><tp:taxon-name-part taxon-name-part-type="genus">Mycena</tp:taxon-name-part><tp:taxon-name-part taxon-name-part-type="infraspecific-rank">sect.</tp:taxon-name-part><tp:taxon-name-part taxon-name-part-type="section">Viscipelles</tp:taxon-name-part></tp:taxon-name> (<tp:taxon-name><tp:taxon-name-part taxon-name-part-type="phylum">Basidiomycota</tp:taxon-name-part></tp:taxon-name>: <tp:taxon-name><tp:taxon-name-part taxon-name-part-type="order">Agaricales</tp:taxon-name-part></tp:taxon-name>) from the bark of a Living American elm tree in Texas, U.S.A.</article-title><source>Journal of the Botanical Research Institute of Texas</source><volume>14</volume>(<issue>2</issue>): <fpage>167</fpage>–<lpage>185</lpage>. <ext-link xlink:type="simple" ext-link-type="doi" xlink:href="10.17348/jbrit.v14.i2.1000">https://doi.org/10.17348/jbrit.v14.i2.1000</ext-link></mixed-citation></ref><ref id="B53"><mixed-citation xmlns:xlink="http://www.w3.org/1999/xlink" xlink:type="simple"><person-group><name name-style="western"><surname>Terashima</surname><given-names>Y</given-names></name><name name-style="western"><surname>Takahashi</surname><given-names>H</given-names></name><name name-style="western"><surname>Taneyama</surname><given-names>Y</given-names></name></person-group> (<year>2016</year>) <source>The fungal flora in southwestern Japan, Agarics and boletes.</source><publisher-name>Tokai University Press</publisher-name>, <publisher-loc>Kanagawa, Tokyo</publisher-loc>, <size units="page">349 pp</size>.</mixed-citation></ref><ref id="B57"><mixed-citation xmlns:xlink="http://www.w3.org/1999/xlink" xlink:type="simple"><person-group><name name-style="western"><surname>Wei</surname><given-names>CL</given-names></name><name name-style="western"><surname>Kirschner</surname><given-names>R</given-names></name></person-group> (<year>2019</year>) <article-title>A new <italic><tp:taxon-name><tp:taxon-name-part taxon-name-part-type="genus">Mycena</tp:taxon-name-part></tp:taxon-name></italic> species with blue basidiomata and porioid hymenophore from Taiwan.</article-title><source>Mycoscience</source><volume>60</volume>(<issue>1</issue>): <fpage>10</fpage>–<lpage>13</lpage>. <ext-link xlink:type="simple" ext-link-type="doi" xlink:href="10.1016/j.myc.2018.06.001">https://doi.org/10.1016/j.myc.2018.06.001</ext-link></mixed-citation></ref></ref-list></tp:taxon-treatment>
